# Supplementary material for: Ventricular cardiac magnetic resonance traits and schizophrenia risk: a UK Biobank and Mendelian randomization study
Source: Front Psychiatry. 2026 Jun 12;17:1766780. doi: 10.3389/fpsyt.2026.1766780 (PMC13303614; doi:10.3389/fpsyt.2026.1766780)
Supplement: Supplementary file 2 [file Table1.xlsx]

## Sheet: Table S1
Table S1. Details on ventricular CMR traits and SCZ PRS in UKB analysis.
Measurement	Data-Field ID	Unit	Pathological consequenceof higher values
EDV of LV	24100	mL	Harmful
ESV of LV	24101	mL	Harmful
SV of LV	24102	mL	Beneficial
EF of LV	24103	％	Beneficial
EDV of RV	24106	mL	Harmful
ESV of RV	24107	mL	Harmful
SV of RV	24108	mL	Beneficial
EF of RV	24109	％	Beneficial
SCZ PRS	26275	SD	-
Abbreviations: CMR, cardiac magnetic resonance; SCZ, schizophrenia; RPS, polygenic risk scores; UKB, UK Biobank; EDV, end diastolic volume; ESV, end systolic volume; SV, stroke volume; EF, ejection fraction; LV, left ventricle; RV, right ventricle; SD, standard deviation.

## Sheet: Table S2
Table S2. Sample size of ventricular CMR traits in MR analyses.
Measurement	Sample size
EDV of LV	32525
EF of LV	32532
ESV of LV	32528
SV of LV	32528
EDV of RV	35941
EF of RV	35875
ESV of RV	35928
SV of RV	35932
Abbreviations: CMR, cardiac magnetic resonance; MR, Mendelian randomization; EDV, end diastolic volume; EF, ejection fraction; ESV, end systolic volume; SV, stroke volume; LV, left ventricle; RV, right ventricle.

## Sheet: Table S3
Table S3. Data sources of the GWAS summary statistics used in MR analyses.
GWAS statistics	Study	Year	Ancestry	Journal	PMID
EDV of LV	Druggable proteins influencing cardiac structure and function: Implications for heart failure therapies and cancer cardiotoxicity	2023	European	Science Advances	37126556
ESV of LV
SV of LV
EF of LV
EDV of RV
ESV of RV
SV of RV
EF of RV
SCZ	Mapping genomic loci implicates genes and synaptic biology in schizophrenia	2022	European, East Asian, African American, Latino	Nature	35396580
Abbreviations: GWAS, genome-wide association study; MR, Mendelian randomization; EDV, end diastolic volume; ESV, end systolic volume; SV, stroke volume; EF, ejection fraction; LV, left ventricle; RV, right ventricle; SCZ, schizophrenia.

## Sheet: Table S4
Table S4. IVs selected for the forward MR analysis.
SNP	Chr	Pos	Effect allele	Other allele	Exposure	β exposure	P value exposure	Exposure sample size	Outcome	β outcome	P value outcome	Outcome sample size	R^2	F-statistic
rs11710570	3	158056654	T	C	End diastolic volume of right ventricular	-1.20565	4.82e-10	35941	Schizophrenia	0.00469894	0.589299	130644	0.717651	91346.7
rs17608766	17	45013271	T	C	End diastolic volume of right ventricular	-1.75203	2.14e-10	35941	Schizophrenia	0.0246048	0.0553197	130644	0.752709	109392
rs2042995	2	179558366	T	C	End diastolic volume of right ventricular	1.62035	1.77e-12	35941	Schizophrenia	-0.0144032	0.1591	130644	0.928812	468908
rs3918226	7	150690176	C	T	End diastolic volume of right ventricular	2.05086	1.65e-08	35941	Schizophrenia	0.0199987	0.2264	130644	0.613809	57121.1
rs10865722	3	14306782	G	T	Ejection fraction of right ventricular	-0.375111	1.15e-14	35875	Schizophrenia	0.00400198	0.672699	130644	0.0625472	2393.46
rs2042995	2	179558366	T	C	Ejection fraction of right ventricular	-0.330797	7.78e-10	35875	Schizophrenia	-0.0144032	0.1591	130644	0.0387097	1444.55
rs2644267	18	34236026	G	A	Ejection fraction of right ventricular	-0.314842	1.28e-09	35875	Schizophrenia	0.0143959	0.1463	130644	0.0379313	1414.36
rs34866937	8	125859850	G	A	Ejection fraction of right ventricular	-0.283933	6.42e-09	35875	Schizophrenia	-0.0031951	0.7314	130644	0.0346969	1289.42
rs3738685	1	228556788	C	T	Ejection fraction of right ventricular	0.306262	9.29e-11	35875	Schizophrenia	-0.00540458	0.5449	130644	0.0438943	1646.91
rs4835730	5	138763807	T	C	Ejection fraction of right ventricular	0.32773	1.27e-11	35875	Schizophrenia	0.0108015	0.2413	130644	0.0475981	1792.82
rs7823349	8	10998630	G	T	Ejection fraction of right ventricular	0.265855	5.44e-09	35875	Schizophrenia	0.00169856	0.8451	130644	0.0348163	1294.02
rs945425	1	16348412	T	C	Ejection fraction of right ventricular	0.301336	3.62e-10	35875	Schizophrenia	-0.00839514	0.3628	130644	0.0397918	1486.6
rs9864508	3	158298703	T	C	Ejection fraction of right ventricular	0.284287	3.44e-10	35875	Schizophrenia	-0.0110003	0.199	130644	0.0404037	1510.43
rs10004484	4	120442428	C	T	End systolic volume of right ventricular	-0.73029	3.49e-08	35928	Schizophrenia	0.0156962	0.1025	130644	0.224014	10371.2
rs12514667	5	138718825	C	G	End systolic volume of right ventricular	-0.69513	4.61e-08	35928	Schizophrenia	0.0171029	0.0621799	130644	0.216386	9920.56
rs13394970	2	26929282	T	G	End systolic volume of right ventricular	0.761272	5.06e-10	35928	Schizophrenia	-0.0213973	0.0164199	130644	0.276816	13751.5
rs1609342	11	14022662	C	T	End systolic volume of right ventricular	-0.683982	1.32e-08	35928	Schizophrenia	0.00929665	0.2821	130644	0.233916	10969.6
rs17608766	17	45013271	T	C	End systolic volume of right ventricular	-1.12924	3.33e-11	35928	Schizophrenia	0.0246048	0.0553197	130644	0.312583	16336.3
rs1895605	12	114833615	A	G	End systolic volume of right ventricular	-0.677802	2.02e-08	35928	Schizophrenia	0.0125015	0.1591	130644	0.228583	10645.4
rs2042995	2	179558366	T	C	End systolic volume of right ventricular	1.19003	4.76e-17	35928	Schizophrenia	-0.0144032	0.1591	130644	0.501029	36074.2
rs2170454	3	14294549	T	C	End systolic volume of right ventricular	-0.990195	1.49e-16	35928	Schizophrenia	-0.00040008	0.9665	130644	0.486837	34083
rs56096557	19	46310895	A	C	End systolic volume of right ventricular	-0.813429	8.08e-11	35928	Schizophrenia	0.0199987	0.0278798	130644	0.300403	15426.4
rs6604061	1	92328613	T	A	End systolic volume of right ventricular	0.68852	2.18e-08	35928	Schizophrenia	0.00789872	0.3699	130644	0.225227	10443.7
rs3918226	7	150690176	C	T	Stroke volume of right ventricular	1.27231	5.93e-09	35932	Schizophrenia	0.0199987	0.2264	130644	0.236215	11112
rs55844607	2	179770998	A	G	Stroke volume of right ventricular	1.14669	4.65e-08	35932	Schizophrenia	-0.00540458	0.7274	130644	0.202518	9124.29
rs10421891	19	46315809	A	G	End diastolic volume of left ventricular	-1.18629	2.09e-09	32525	Schizophrenia	0.0219963	0.0153102	130644	0.644373	58929.5
rs11153730	6	118667522	T	C	End diastolic volume of left ventricular	-1.11403	4.57e-09	32525	Schizophrenia	-0.00820356	0.3408	130644	0.620299	53131.3
rs2302455	17	1374195	G	A	End diastolic volume of left ventricular	1.78287	3.09e-09	32525	Schizophrenia	0.0592024	9.06e-05	130644	0.653118	61235.1
rs10871753	18	55956865	G	T	Ejection fraction of left ventricular	-0.266629	6.77e-09	32532	Schizophrenia	-0.00810274	0.3528	130644	0.0355336	1198.5
rs11715059	3	14292138	A	G	Ejection fraction of left ventricular	-0.269791	2.43e-08	32532	Schizophrenia	0.00400198	0.664	130644	0.0327871	1102.72
rs11784619	8	145013775	G	A	Ejection fraction of left ventricular	-0.563045	1.61e-08	32532	Schizophrenia	0.0223973	0.278	130263	0.0341022	1148.51
rs12541595	8	125857359	G	T	Ejection fraction of left ventricular	-0.347614	2.66e-12	32532	Schizophrenia	-0.00240288	0.7921	130644	0.0516873	1773.03
rs2562845	2	179514433	T	C	Ejection fraction of left ventricular	-0.538514	4.98e-21	32532	Schizophrenia	-0.0138961	0.1988	130644	0.0917534	3286.27
rs28579893	1	16347534	A	G	Ejection fraction of left ventricular	0.409548	2.54e-17	32532	Schizophrenia	-0.00589736	0.5226	130644	0.0737546	2590.28
rs4835729	5	138763329	A	G	Ejection fraction of left ventricular	0.298645	9.11e-10	32532	Schizophrenia	0.0107025	0.243	130644	0.0396033	1341.42
rs7164817	15	85379544	T	C	Ejection fraction of left ventricular	-0.274043	2.08e-08	32532	Schizophrenia	-0.0227979	0.0109099	130644	0.0348678	1175.23
rs9462210	6	36628953	G	A	Ejection fraction of left ventricular	-0.299001	2.89e-08	32532	Schizophrenia	0.0036035	0.717999	130644	0.0323864	1088.79
rs10421891	19	46315809	A	G	End systolic volume of left ventricular	-0.775498	2.6e-11	32528	Schizophrenia	0.0219963	0.0153102	130644	0.275369	12360.3
rs11242465	5	138762305	T	G	End systolic volume of left ventricular	-0.68147	4.92e-08	32528	Schizophrenia	0.0115036	0.2321	130644	0.185186	7392.31
rs11710541	3	14291679	T	C	End systolic volume of left ventricular	0.803939	9.02e-12	32528	Schizophrenia	0.00449986	0.6311	130644	0.290389	13310.4
rs12988307	2	179490478	T	C	End systolic volume of left ventricular	1.52171	1.58e-27	32528	Schizophrenia	-0.0192032	0.0742694	130644	0.733338	89448.8
rs2302455	17	1374195	G	A	End systolic volume of left ventricular	1.03046	5.52e-09	32528	Schizophrenia	0.0592024	9.06e-05	130644	0.218204	9078.22
rs28579893	1	16347534	A	G	End systolic volume of left ventricular	-0.923918	4.58e-15	32528	Schizophrenia	-0.00589736	0.5226	130644	0.375382	19547.5
rs34866937	8	125859850	G	A	End systolic volume of left ventricular	0.860505	9.2e-13	32528	Schizophrenia	-0.0031951	0.7314	130644	0.318647	15211.4
rs3738685	1	228556788	C	T	End systolic volume of left ventricular	-0.67558	6.3e-09	32528	Schizophrenia	-0.00540458	0.5449	130644	0.213657	8837.61
rs5760054	22	24161717	C	T	End systolic volume of left ventricular	-1.02677	2.07e-13	32528	Schizophrenia	-0.0152964	0.1567	130644	0.339133	16691.2
rs61884835	11	14052348	T	C	End systolic volume of left ventricular	-0.667371	2.42e-09	32528	Schizophrenia	0.0179971	0.0363203	130644	0.222486	9307.35
rs7230600	18	55938204	G	A	End systolic volume of left ventricular	-0.692962	3.66e-09	32528	Schizophrenia	0.00159872	0.8584	130644	0.22025	9187.37
rs73238147	7	128469917	T	C	End systolic volume of left ventricular	0.976414	1.63e-09	32528	Schizophrenia	0.00019998	0.9892	130644	0.225679	9479.81
rs9295981	6	31308524	G	A	Stroke volume of left ventricular	0.713348	3.32e-08	32528	Schizophrenia	-0.0222047	0.0153299	130644	0.230335	9733.93
Abbreviations: IVs, instrumental variables; MR, Mendelian randomization; SNP, single nucleotide polymorphism; Chr, chromosome; Pos, position.

## Sheet: Table S5
Table S5. IVs selected for the reverse MR analysis.
SNP	Chr	Pos	Effect allele	Other allele	Exposure	β exposure	P value exposure	Exposure sample size	Outcome	β outcome	P value outcome	Outcome sample size	R^2	F-statistic
rs1000237	19	19518316	A	T	Schizophrenia	0.0732053	2.8e-16	130644	End diastolic volume of right ventricular	0.12897	0.524848	35941	0.00245416	321.405
rs10035564	5	45252500	G	A	Schizophrenia	0.0668024	4.38e-13	130644	End diastolic volume of right ventricular	0.0928641	0.65259	35941	0.00197637	258.708
rs10086619	8	111580570	G	A	Schizophrenia	0.0722052	4.97e-10	130644	End diastolic volume of right ventricular	-0.510764	0.0497951	35941	0.00140849	184.268
rs10103330	8	4180090	A	T	Schizophrenia	0.067305	5.07e-10	130644	End diastolic volume of right ventricular	-0.716648	0.00441514	35941	0.00141665	185.336
rs10861176	12	104631552	A	G	Schizophrenia	0.0555021	1.59e-08	130644	End diastolic volume of right ventricular	-0.00978259	0.964375	35941	0.00119419	156.197
rs10873538	14	104255569	G	T	Schizophrenia	0.0665031	3.01e-13	130644	End diastolic volume of right ventricular	-0.13523	0.508449	35941	0.00196759	257.557
rs10876446	12	53760710	C	G	Schizophrenia	0.0540022	1.03e-08	130644	End diastolic volume of right ventricular	-0.378529	0.0703066	35941	0.00125198	163.766
rs10957321	8	65605878	A	G	Schizophrenia	0.0475949	3.48e-08	130644	End diastolic volume of right ventricular	-0.137097	0.480088	35941	0.00113209	148.066
rs11027839	11	24389235	C	A	Schizophrenia	0.0515038	2.4e-09	130644	End diastolic volume of right ventricular	0.0601388	0.756632	35941	0.00132632	173.503
rs11136325	8	144870701	A	G	Schizophrenia	-0.0537967	3.05e-09	130644	End diastolic volume of right ventricular	0.378021	0.0601558	35941	0.00141092	184.586
rs11165867	1	97878068	T	C	Schizophrenia	0.0743034	1.3e-10	130644	End diastolic volume of right ventricular	0.214004	0.415345	35941	0.00148404	194.167
rs113264400	20	62150128	C	T	Schizophrenia	0.112296	2.86e-08	130644	End diastolic volume of right ventricular	-0.507709	0.274249	35941	0.00115249	150.737
rs11587347	1	239198959	G	C	Schizophrenia	0.103895	1.53e-12	130644	End diastolic volume of right ventricular	-0.00268545	0.993489	35941	0.00183855	240.634
rs11664298	18	77578986	A	G	Schizophrenia	0.0773995	8.94e-13	130644	End diastolic volume of right ventricular	-0.111554	0.643318	35941	0.00186611	244.248
rs11693094	2	185601420	T	C	Schizophrenia	-0.054403	4.29e-10	130644	End diastolic volume of right ventricular	0.14447	0.458598	35941	0.00147084	192.437
rs11696755	20	48105317	C	T	Schizophrenia	0.0636962	7.26e-09	130644	End diastolic volume of right ventricular	-0.00309993	0.990173	35941	0.00121833	159.359
rs11740474	5	153680747	T	A	Schizophrenia	0.0536962	1.13e-09	130644	End diastolic volume of right ventricular	0.151252	0.444274	35941	0.00139998	183.152
rs11941714	4	31202669	A	G	Schizophrenia	-0.0515957	3.07e-08	130644	End diastolic volume of right ventricular	-0.304799	0.146077	35941	0.00118786	155.369
rs1198588	1	98552832	T	A	Schizophrenia	0.102598	1.73e-21	130644	End diastolic volume of right ventricular	0.602865	0.0118793	35941	0.00351698	461.087
rs12129573	1	73768366	A	C	Schizophrenia	0.0777994	2.28e-18	130644	End diastolic volume of right ventricular	-0.0997432	0.623732	35941	0.00280901	368.008
rs12138231	1	150115398	A	T	Schizophrenia	0.0669949	7.99e-09	130644	End diastolic volume of right ventricular	0.338522	0.176068	35941	0.0013421	175.571
rs12151767	2	198274929	A	G	Schizophrenia	-0.0611045	1.31e-12	130644	End diastolic volume of right ventricular	0.111571	0.565316	35941	0.00186562	244.184
rs12285419	11	46343189	A	C	Schizophrenia	0.0849045	1.05e-14	130644	End diastolic volume of right ventricular	0.629477	0.0103024	35941	0.00220092	288.168
rs12293670	11	124612932	G	A	Schizophrenia	-0.0704957	1.56e-14	130644	End diastolic volume of right ventricular	0.194475	0.34728	35941	0.00223038	292.032
rs12303743	12	72259954	C	G	Schizophrenia	0.0874988	1.59e-09	130644	End diastolic volume of right ventricular	0.432104	0.182614	35941	0.00130404	170.585
rs12489270	3	16875823	C	T	Schizophrenia	0.0579046	7.47e-11	130644	End diastolic volume of right ventricular	-0.0328568	0.870947	35941	0.00157169	205.652
rs12652777	5	155775075	C	T	Schizophrenia	-0.0487997	1.52e-08	130644	End diastolic volume of right ventricular	-0.181963	0.347438	35941	0.0011884	155.44
rs12712510	2	22749726	C	T	Schizophrenia	-0.0574006	5.14e-11	130644	End diastolic volume of right ventricular	-0.0334001	0.863972	35941	0.00164261	214.947
rs12771371	10	54063083	A	G	Schizophrenia	-0.0524027	1.94e-08	130644	End diastolic volume of right ventricular	0.0142677	0.945879	35941	0.00117684	153.926
rs12877581	13	74325499	C	G	Schizophrenia	0.0596014	1.8e-09	130644	End diastolic volume of right ventricular	0.00978654	0.964447	35941	0.00142286	186.15
rs13016542	2	145183851	C	T	Schizophrenia	-0.0883039	8.28e-12	130644	End diastolic volume of right ventricular	0.347046	0.232893	35941	0.00183249	239.84
rs13195636	6	27509493	C	A	Schizophrenia	-0.210504	6.55e-40	130644	End diastolic volume of right ventricular	-0.0212754	0.944293	35941	0.00733088	964.793
rs13233308	7	87244960	T	C	Schizophrenia	-0.0487044	1.75e-08	130644	End diastolic volume of right ventricular	-0.128774	0.506919	35941	0.00118484	154.974
rs132582	22	39988175	T	C	Schizophrenia	-0.0509972	3.26e-09	130644	End diastolic volume of right ventricular	-0.00923783	0.962575	35941	0.00128982	168.723
rs1430894	3	17868759	T	C	Schizophrenia	0.0532953	6.15e-10	130644	End diastolic volume of right ventricular	0.0330821	0.864382	35941	0.00141855	185.586
rs145071536	1	243793012	C	T	Schizophrenia	0.0851005	1.62e-12	130644	End diastolic volume of right ventricular	0.0344143	0.890946	35941	0.00224702	294.216
rs1451488	2	199990107	G	A	Schizophrenia	0.0708947	4.47e-16	130644	End diastolic volume of right ventricular	0.0763695	0.694829	35941	0.00248262	325.142
rs149165	16	58659307	G	T	Schizophrenia	-0.0481995	3e-08	130644	End diastolic volume of right ventricular	0.0199825	0.918507	35941	0.00114805	150.156
rs1604060	3	117772036	G	A	Schizophrenia	0.0772051	3.24e-08	130644	End diastolic volume of right ventricular	-0.231387	0.455709	35941	0.00121329	158.699
rs1611236	6	29748691	A	G	Schizophrenia	-0.0551035	8.47e-09	130644	End diastolic volume of right ventricular	0.170177	0.414233	35941	0.0013081	171.117
rs167924	3	107379837	G	A	Schizophrenia	0.0501992	2.34e-08	130644	End diastolic volume of right ventricular	0.0218669	0.91352	35941	0.00117349	153.487
rs16851048	1	177276006	C	T	Schizophrenia	0.0744973	4.15e-12	130644	End diastolic volume of right ventricular	-0.0530027	0.82755	35941	0.00174238	228.025
rs16867571	5	88743219	G	A	Schizophrenia	-0.0657035	2.68e-10	130644	End diastolic volume of right ventricular	-0.133855	0.5535	35941	0.00155216	203.092
rs17194490	3	2547786	T	G	Schizophrenia	0.0781994	1.8e-11	130644	End diastolic volume of right ventricular	0.108432	0.67959	35941	0.00165206	216.185
rs1860002	12	2413803	T	C	Schizophrenia	-0.0837987	1.04e-21	130644	End diastolic volume of right ventricular	-0.338703	0.0833822	35941	0.00348514	456.898
rs187557	5	106766340	T	C	Schizophrenia	-0.0666956	2.03e-08	130644	End diastolic volume of right ventricular	-0.0320314	0.905076	35941	0.00114674	149.984
rs1881046	2	156835793	T	G	Schizophrenia	-0.0507026	3.39e-08	130644	End diastolic volume of right ventricular	-0.347892	0.0884222	35941	0.00115375	150.903
rs1901512	5	101723875	C	T	Schizophrenia	-0.058401	5.72e-10	130644	End diastolic volume of right ventricular	-0.205158	0.329778	35941	0.00143521	187.768
rs1915019	8	89283689	G	A	Schizophrenia	-0.0570984	6.57e-09	130644	End diastolic volume of right ventricular	-0.294334	0.193687	35941	0.00122258	159.916
rs2053079	19	30987423	G	A	Schizophrenia	0.0598986	3.01e-09	130644	End diastolic volume of right ventricular	-0.164593	0.466914	35941	0.00129759	169.74
rs2078266	9	138378856	G	A	Schizophrenia	-0.0696007	2.94e-08	130644	End diastolic volume of right ventricular	0.0973334	0.731006	35941	0.00137343	179.675
rs215412	4	23423586	A	G	Schizophrenia	0.0577033	2.69e-10	130644	End diastolic volume of right ventricular	-0.161939	0.434534	35941	0.00146783	192.042
rs2167378	2	200045258	T	C	Schizophrenia	-0.0648978	7.3e-14	130644	End diastolic volume of right ventricular	-0.0807958	0.676509	35941	0.00207452	271.583
rs217336	6	84341803	A	C	Schizophrenia	-0.0503033	8.05e-09	130644	End diastolic volume of right ventricular	-0.289938	0.143478	35941	0.00124317	162.612
rs2252074	7	104594253	G	T	Schizophrenia	0.0685037	6.19e-15	130644	End diastolic volume of right ventricular	-0.256655	0.194518	35941	0.0022429	293.676
rs2332700	14	72417326	G	C	Schizophrenia	-0.0750982	3.88e-14	130644	End diastolic volume of right ventricular	-0.0262299	0.906886	35941	0.00209788	274.648
rs2333321	4	176859992	G	A	Schizophrenia	-0.0712038	1.25e-11	130644	End diastolic volume of right ventricular	0.267937	0.264559	35941	0.00167042	218.592
rs2381411	9	36319928	C	T	Schizophrenia	0.050399	1.25e-08	130644	End diastolic volume of right ventricular	0.183754	0.355298	35941	0.00122124	159.74
rs2455415	13	38860697	T	C	Schizophrenia	0.0494949	1.69e-08	130644	End diastolic volume of right ventricular	-0.147708	0.453057	35941	0.00118779	155.36
rs2815731	6	73155285	A	C	Schizophrenia	-0.0600033	4.39e-11	130644	End diastolic volume of right ventricular	-0.096939	0.635531	35941	0.001655	216.571
rs2909457	2	162845855	A	G	Schizophrenia	-0.0489997	1.48e-08	130644	End diastolic volume of right ventricular	0.0334228	0.863605	35941	0.00118082	154.447
rs2999392	14	51655145	T	C	Schizophrenia	0.0517987	3.05e-08	130644	End diastolic volume of right ventricular	0.20918	0.321097	35941	0.00114579	149.86
rs308697	3	161487491	A	C	Schizophrenia	-0.0501036	8.83e-09	130644	End diastolic volume of right ventricular	0.368175	0.0577527	35941	0.00123462	161.493
rs35351411	15	61872197	C	A	Schizophrenia	0.0635044	2.21e-13	130644	End diastolic volume of right ventricular	-0.258816	0.185364	35941	0.00200079	261.911
rs35426637	7	110988593	T	G	Schizophrenia	-0.0622985	2.15e-11	130644	End diastolic volume of right ventricular	0.00802645	0.969411	35941	0.00170011	222.484
rs3739118	2	201253769	A	G	Schizophrenia	-0.057004	2.36e-09	130644	End diastolic volume of right ventricular	-0.367046	0.0865857	35941	0.00134085	175.406
rs3770754	2	37575381	G	C	Schizophrenia	-0.052896	5.35e-09	130644	End diastolic volume of right ventricular	-0.0278823	0.890291	35941	0.00130149	170.251
rs3791710	2	212290048	C	T	Schizophrenia	-0.0600033	3.02e-08	130644	End diastolic volume of right ventricular	-0.083335	0.727615	35941	0.00116502	152.379
rs3802924	11	133827733	C	A	Schizophrenia	-0.0736036	9.58e-12	130644	End diastolic volume of right ventricular	-0.291233	0.237702	35941	0.00181005	236.897
rs3824451	9	101071522	C	T	Schizophrenia	0.0655951	2.54e-08	130644	End diastolic volume of right ventricular	-0.297012	0.260996	35941	0.00111519	145.853
rs4575535	16	89559297	G	A	Schizophrenia	0.0557982	5.77e-09	130644	End diastolic volume of right ventricular	0.22287	0.287084	35941	0.00129758	169.739
rs4632195	18	50746748	T	C	Schizophrenia	0.0471964	4.59e-08	130644	End diastolic volume of right ventricular	-0.317856	0.113273	35941	0.00111197	145.431
rs4636654	11	28642653	A	G	Schizophrenia	-0.0483043	4.89e-08	130644	End diastolic volume of right ventricular	-0.132157	0.503054	35941	0.00112184	146.723
rs4653164	1	36627542	T	C	Schizophrenia	0.0511038	3.08e-08	130644	End diastolic volume of right ventricular	-0.35927	0.0865324	35941	0.00115838	151.509
rs4766428	12	110723245	T	C	Schizophrenia	0.0750038	3.93e-17	130644	End diastolic volume of right ventricular	0.0301774	0.877604	35941	0.00277362	363.359
rs4779050	15	83368738	G	T	Schizophrenia	-0.0579953	7.27e-11	130644	End diastolic volume of right ventricular	0.246764	0.230789	35941	0.00156273	204.478
rs4812325	20	37485458	A	G	Schizophrenia	0.0719042	8.96e-16	130644	End diastolic volume of right ventricular	-0.638711	0.00134342	35941	0.00244597	320.329
rs4921741	8	17070926	G	A	Schizophrenia	0.0559991	1.21e-08	130644	End diastolic volume of right ventricular	-0.27585	0.221432	35941	0.0012097	158.229
rs498591	9	14509105	T	A	Schizophrenia	0.0724954	2.11e-09	130644	End diastolic volume of right ventricular	0.0457958	0.869569	35941	0.00131057	171.441
rs500102	9	77358745	C	T	Schizophrenia	-0.0517002	4.87e-09	130644	End diastolic volume of right ventricular	0.127897	0.517829	35941	0.00129219	169.032
rs505061	9	22767164	A	C	Schizophrenia	0.0534957	5.8e-10	130644	End diastolic volume of right ventricular	-0.209956	0.27732	35941	0.00143007	187.095
rs56205728	15	40567237	A	G	Schizophrenia	0.0630037	1.01e-10	130644	End diastolic volume of right ventricular	-0.0028398	0.989679	35941	0.00162455	212.58
rs56335113	1	30427639	G	A	Schizophrenia	-0.064701	6.02e-12	130644	End diastolic volume of right ventricular	-0.0583609	0.780824	35941	0.00176818	231.408
rs57433322	17	19141582	G	C	Schizophrenia	-0.0830996	1.99e-09	130644	End diastolic volume of right ventricular	0.761337	0.0106444	35941	0.00147939	193.557
rs5751191	22	42370991	C	T	Schizophrenia	0.0655951	3e-14	130644	End diastolic volume of right ventricular	0.115685	0.552362	35941	0.00215135	281.663
rs58120505	7	2029867	C	T	Schizophrenia	-0.089603	2.24e-24	130644	End diastolic volume of right ventricular	0.322688	0.09963	35941	0.00390638	512.339
rs6001259	22	39247750	T	C	Schizophrenia	0.1915	3.7e-08	126538	End diastolic volume of right ventricular	0.929436	0.236528	35941	0.00115474	146.285
rs6010045	22	51103091	C	T	Schizophrenia	0.0548998	7.44e-09	130263	End diastolic volume of right ventricular	-0.253017	0.224263	35941	0.00127067	165.73
rs60135207	3	71563777	T	G	Schizophrenia	-0.0495994	1.53e-08	130644	End diastolic volume of right ventricular	0.333593	0.0892853	35941	0.0011945	156.239
rs61857878	10	92789488	T	A	Schizophrenia	-0.0600974	4.44e-09	130644	End diastolic volume of right ventricular	0.0778836	0.727547	35941	0.00136872	179.057
rs61937595	12	57682956	T	C	Schizophrenia	-0.130098	1.15e-15	130644	End diastolic volume of right ventricular	-0.127782	0.71051	35941	0.00282777	370.474
rs62018952	15	44080737	C	T	Schizophrenia	0.0584027	1.94e-09	130644	End diastolic volume of right ventricular	-0.248524	0.251225	35941	0.00135701	177.523
rs62183855	2	172956449	C	A	Schizophrenia	-0.0660967	2.66e-09	130644	End diastolic volume of right ventricular	0.0722969	0.763467	35941	0.00135551	177.327
rs634940	6	93077500	T	G	Schizophrenia	0.0663962	1.78e-11	130644	End diastolic volume of right ventricular	0.136384	0.536996	35941	0.00166195	217.482
rs6482437	10	18726326	C	A	Schizophrenia	0.0989036	3.33e-12	130644	End diastolic volume of right ventricular	-0.513241	0.099285	35941	0.00194574	254.691
rs6538539	12	95195293	T	G	Schizophrenia	-0.0567961	4.43e-11	130644	End diastolic volume of right ventricular	0.0313954	0.872066	35941	0.00159741	209.022
rs6549963	3	30044778	C	T	Schizophrenia	-0.0483043	4.31e-08	130644	End diastolic volume of right ventricular	0.198974	0.311796	35941	0.00113372	148.28
rs6673880	1	2373168	G	A	Schizophrenia	0.062301	7.19e-12	130644	End diastolic volume of right ventricular	-0.146556	0.452438	35941	0.00194051	254.005
rs6715366	2	2327295	A	G	Schizophrenia	0.0540972	2.49e-08	130644	End diastolic volume of right ventricular	-0.23139	0.284826	35941	0.0011455	149.822
rs6721531	2	79426855	T	A	Schizophrenia	-0.0517002	1.47e-08	130644	End diastolic volume of right ventricular	0.18853	0.352956	35941	0.00120131	157.13
rs6798742	3	63903759	G	A	Schizophrenia	0.0610991	4.57e-11	130644	End diastolic volume of right ventricular	-0.205004	0.331762	35941	0.00158844	207.847
rs6943762	7	86403263	C	T	Schizophrenia	-0.105098	1.57e-15	130644	End diastolic volume of right ventricular	0.225761	0.438967	35941	0.00249851	327.228
rs6974218	7	110056000	C	A	Schizophrenia	-0.0548953	6.8e-10	130644	End diastolic volume of right ventricular	0.136169	0.496641	35941	0.00142283	186.146
rs6984242	8	60700469	A	G	Schizophrenia	-0.0546965	3.85e-10	130644	End diastolic volume of right ventricular	0.13815	0.483526	35941	0.00143602	187.874
rs708228	11	57585662	T	C	Schizophrenia	0.0527997	6.56e-09	130644	End diastolic volume of right ventricular	-0.522204	0.0118601	35941	0.00123087	161.001
rs7112616	11	130805334	C	T	Schizophrenia	-0.0522034	1.52e-09	130644	End diastolic volume of right ventricular	-0.198668	0.306388	35941	0.00136258	178.252
rs7113199	11	134247187	C	A	Schizophrenia	-0.0522983	2.8e-08	130644	End diastolic volume of right ventricular	0.0250916	0.906515	35941	0.00113991	149.09
rs72802868	5	152235215	T	G	Schizophrenia	-0.0691995	4.55e-13	130644	End diastolic volume of right ventricular	-0.243174	0.249469	35941	0.00198787	260.217
rs728055	7	137072531	A	T	Schizophrenia	-0.0673969	8.85e-14	130644	End diastolic volume of right ventricular	-0.056765	0.780326	35941	0.00208799	273.35
rs72943392	11	81178838	C	G	Schizophrenia	0.0534957	2.39e-08	130644	End diastolic volume of right ventricular	-0.147422	0.49519	35941	0.00117607	153.826
rs72986630	19	11849736	T	C	Schizophrenia	0.112296	3.59e-10	130644	End diastolic volume of right ventricular	-0.0723069	0.859097	35941	0.00159839	209.151
rs73292401	17	12875908	A	T	Schizophrenia	0.0676045	5.48e-10	130644	End diastolic volume of right ventricular	-0.109375	0.6579	35941	0.00141806	185.521
rs7515363	1	200414959	T	C	Schizophrenia	-0.0535029	1.84e-09	130644	End diastolic volume of right ventricular	0.168183	0.400033	35941	0.00135021	176.632
rs7575796	2	97746526	G	A	Schizophrenia	-0.0963006	2.07e-08	130644	End diastolic volume of right ventricular	0.0193157	0.958815	35941	0.00157959	206.687
rs7634476	3	136398387	G	A	Schizophrenia	0.0577033	5.46e-11	130644	End diastolic volume of right ventricular	-0.0160652	0.935081	35941	0.00161558	211.405
rs7647398	3	180733150	T	C	Schizophrenia	-0.0774979	1.07e-12	130644	End diastolic volume of right ventricular	-0.281655	0.245849	35941	0.0019219	251.564
rs778371	2	233743109	G	A	Schizophrenia	0.0806029	1.49e-17	130644	End diastolic volume of right ventricular	-0.0585621	0.785877	35941	0.00265336	347.562
rs7798283	7	133128127	G	T	Schizophrenia	-0.074003	3.49e-08	130644	End diastolic volume of right ventricular	0.068329	0.817421	35941	0.00126299	165.208
rs79210963	7	24717969	C	T	Schizophrenia	0.0856015	4.14e-10	130644	End diastolic volume of right ventricular	0.393172	0.196693	35941	0.00141183	184.705
rs79445414	8	33863561	C	T	Schizophrenia	0.1234	2.8e-08	130644	End diastolic volume of right ventricular	-0.165537	0.725965	35941	0.00116948	152.962
rs8055219	16	13753384	A	G	Schizophrenia	0.0665031	5.69e-11	130644	End diastolic volume of right ventricular	-0.195941	0.400791	35941	0.00156172	204.346
rs8138941	22	50290678	A	G	Schizophrenia	0.0580953	4.46e-08	130644	End diastolic volume of right ventricular	-0.636354	0.00814089	35941	0.00109611	143.355
rs9304548	18	27500959	A	C	Schizophrenia	-0.0567016	1.59e-08	130644	End diastolic volume of right ventricular	0.130356	0.553732	35941	0.00121206	158.538
rs9318627	13	79930079	C	A	Schizophrenia	-0.0611986	4.35e-12	130644	End diastolic volume of right ventricular	-0.292528	0.137796	35941	0.00179773	235.282
rs9454727	6	70003389	G	A	Schizophrenia	-0.054403	3.35e-08	130644	End diastolic volume of right ventricular	-0.139448	0.524646	35941	0.00117482	153.662
rs9461916	6	33796794	C	T	Schizophrenia	0.0532953	1.64e-09	130644	End diastolic volume of right ventricular	0.178976	0.363476	35941	0.00137	179.225
rs9636107	18	53200117	G	A	Schizophrenia	0.0698969	5.11e-16	130644	End diastolic volume of right ventricular	0.0612148	0.753822	35941	0.00243457	318.833
rs9687282	5	139065988	G	T	Schizophrenia	0.0525994	7.33e-09	130644	End diastolic volume of right ventricular	-0.0169842	0.934327	35941	0.00123087	161.002
rs9876421	3	36848316	T	C	Schizophrenia	0.0625033	9.19e-12	130644	End diastolic volume of right ventricular	0.0602661	0.768886	35941	0.00176074	230.432
rs1000237	19	19518316	A	T	Schizophrenia	0.0732053	2.8e-16	130644	Ejection fraction of right ventricular	0.00258623	0.956497	35875	0.00245416	321.405
rs10035564	5	45252500	G	A	Schizophrenia	0.0668024	4.38e-13	130644	Ejection fraction of right ventricular	0.00371697	0.938581	35875	0.00197637	258.708
rs10086619	8	111580570	G	A	Schizophrenia	0.0722052	4.97e-10	130644	Ejection fraction of right ventricular	-0.00381668	0.949983	35875	0.00140849	184.268
rs10103330	8	4180090	A	T	Schizophrenia	0.067305	5.07e-10	130644	Ejection fraction of right ventricular	0.0250328	0.670333	35875	0.00141665	185.336
rs10861176	12	104631552	A	G	Schizophrenia	0.0555021	1.59e-08	130644	Ejection fraction of right ventricular	0.00454452	0.929343	35875	0.00119419	156.197
rs10873538	14	104255569	G	T	Schizophrenia	0.0665031	3.01e-13	130644	Ejection fraction of right ventricular	0.0444029	0.352641	35875	0.00196759	257.557
rs10876446	12	53760710	C	G	Schizophrenia	0.0540022	1.03e-08	130644	Ejection fraction of right ventricular	0.0388287	0.427505	35875	0.00125198	163.766
rs10957321	8	65605878	A	G	Schizophrenia	0.0475949	3.48e-08	130644	Ejection fraction of right ventricular	0.0202033	0.656055	35875	0.00113209	148.066
rs11027839	11	24389235	C	A	Schizophrenia	0.0515038	2.4e-09	130644	Ejection fraction of right ventricular	0.0988114	0.0295328	35875	0.00132632	173.503
rs11136325	8	144870701	A	G	Schizophrenia	-0.0537967	3.05e-09	130644	Ejection fraction of right ventricular	0.0273146	0.561148	35875	0.00141092	184.586
rs11165867	1	97878068	T	C	Schizophrenia	0.0743034	1.3e-10	130644	Ejection fraction of right ventricular	-0.0994588	0.105839	35875	0.00148404	194.167
rs113264400	20	62150128	C	T	Schizophrenia	0.112296	2.86e-08	130644	Ejection fraction of right ventricular	0.0827947	0.44532	35875	0.00115249	150.737
rs11587347	1	239198959	G	C	Schizophrenia	0.103895	1.53e-12	130644	Ejection fraction of right ventricular	-0.028526	0.711046	35875	0.00183855	240.634
rs11664298	18	77578986	A	G	Schizophrenia	0.0773995	8.94e-13	130644	Ejection fraction of right ventricular	-0.0182834	0.745423	35875	0.00186611	244.248
rs11693094	2	185601420	T	C	Schizophrenia	-0.054403	4.29e-10	130644	Ejection fraction of right ventricular	-0.00539722	0.905863	35875	0.00147084	192.437
rs11696755	20	48105317	C	T	Schizophrenia	0.0636962	7.26e-09	130644	Ejection fraction of right ventricular	0.0470157	0.42405	35875	0.00121833	159.359
rs11740474	5	153680747	T	A	Schizophrenia	0.0536962	1.13e-09	130644	Ejection fraction of right ventricular	0.00878045	0.849384	35875	0.00139998	183.152
rs11941714	4	31202669	A	G	Schizophrenia	-0.0515957	3.07e-08	130644	Ejection fraction of right ventricular	0.00249853	0.95934	35875	0.00118786	155.369
rs1198588	1	98552832	T	A	Schizophrenia	0.102598	1.73e-21	130644	Ejection fraction of right ventricular	-0.0191535	0.732716	35875	0.00351698	461.087
rs12129573	1	73768366	A	C	Schizophrenia	0.0777994	2.28e-18	130644	Ejection fraction of right ventricular	-0.0378483	0.426326	35875	0.00280901	368.008
rs12138231	1	150115398	A	T	Schizophrenia	0.0669949	7.99e-09	130644	Ejection fraction of right ventricular	0.0305938	0.601283	35875	0.0013421	175.571
rs12151767	2	198274929	A	G	Schizophrenia	-0.0611045	1.31e-12	130644	Ejection fraction of right ventricular	0.0990485	0.029256	35875	0.00186562	244.184
rs12285419	11	46343189	A	C	Schizophrenia	0.0849045	1.05e-14	130644	Ejection fraction of right ventricular	-0.030441	0.596013	35875	0.00220092	288.168
rs12293670	11	124612932	G	A	Schizophrenia	-0.0704957	1.56e-14	130644	Ejection fraction of right ventricular	-0.00855247	0.859771	35875	0.00223038	292.032
rs12303743	12	72259954	C	G	Schizophrenia	0.0874988	1.59e-09	130644	Ejection fraction of right ventricular	0.0123131	0.871053	35875	0.00130404	170.585
rs12489270	3	16875823	C	T	Schizophrenia	0.0579046	7.47e-11	130644	Ejection fraction of right ventricular	0.0107629	0.820065	35875	0.00157169	205.652
rs12652777	5	155775075	C	T	Schizophrenia	-0.0487997	1.52e-08	130644	Ejection fraction of right ventricular	0.0730904	0.106473	35875	0.0011884	155.44
rs12712510	2	22749726	C	T	Schizophrenia	-0.0574006	5.14e-11	130644	Ejection fraction of right ventricular	-0.0462591	0.310812	35875	0.00164261	214.947
rs12771371	10	54063083	A	G	Schizophrenia	-0.0524027	1.94e-08	130644	Ejection fraction of right ventricular	-0.0250502	0.610108	35875	0.00117684	153.926
rs12877581	13	74325499	C	G	Schizophrenia	0.0596014	1.8e-09	130644	Ejection fraction of right ventricular	-0.0202957	0.692497	35875	0.00142286	186.15
rs13016542	2	145183851	C	T	Schizophrenia	-0.0883039	8.28e-12	130644	Ejection fraction of right ventricular	0.00553049	0.935286	35875	0.00183249	239.84
rs13195636	6	27509493	C	A	Schizophrenia	-0.210504	6.55e-40	130644	Ejection fraction of right ventricular	0.15488	0.0296841	35875	0.00733088	964.793
rs13233308	7	87244960	T	C	Schizophrenia	-0.0487044	1.75e-08	130644	Ejection fraction of right ventricular	0.0238969	0.598446	35875	0.00118484	154.974
rs132582	22	39988175	T	C	Schizophrenia	-0.0509972	3.26e-09	130644	Ejection fraction of right ventricular	-0.0278069	0.545602	35875	0.00128982	168.723
rs1430894	3	17868759	T	C	Schizophrenia	0.0532953	6.15e-10	130644	Ejection fraction of right ventricular	-0.0354288	0.434355	35875	0.00141855	185.586
rs145071536	1	243793012	C	T	Schizophrenia	0.0851005	1.62e-12	130644	Ejection fraction of right ventricular	-0.0200429	0.732934	35875	0.00224702	294.216
rs1451488	2	199990107	G	A	Schizophrenia	0.0708947	4.47e-16	130644	Ejection fraction of right ventricular	-0.0318343	0.484959	35875	0.00248262	325.142
rs149165	16	58659307	G	T	Schizophrenia	-0.0481995	3e-08	130644	Ejection fraction of right ventricular	0.0333454	0.465332	35875	0.00114805	150.156
rs1604060	3	117772036	G	A	Schizophrenia	0.0772051	3.24e-08	130644	Ejection fraction of right ventricular	0.0152545	0.833471	35875	0.00121329	158.699
rs1615350	12	123650335	T	C	Schizophrenia	-0.0736036	4.92e-14	130644	Ejection fraction of right ventricular	-0.0376338	0.472829	35875	0.00206367	270.16
rs167924	3	107379837	G	A	Schizophrenia	0.0501992	2.34e-08	130644	Ejection fraction of right ventricular	0.0478312	0.309963	35875	0.00117349	153.487
rs16851048	1	177276006	C	T	Schizophrenia	0.0744973	4.15e-12	130644	Ejection fraction of right ventricular	0.00620075	0.913287	35875	0.00174238	228.025
rs16867571	5	88743219	G	A	Schizophrenia	-0.0657035	2.68e-10	130644	Ejection fraction of right ventricular	0.0938098	0.0757725	35875	0.00155216	203.092
rs17194490	3	2547786	T	G	Schizophrenia	0.0781994	1.8e-11	130644	Ejection fraction of right ventricular	0.00442767	0.942534	35875	0.00165206	216.185
rs1860002	12	2413803	T	C	Schizophrenia	-0.0837987	1.04e-21	130644	Ejection fraction of right ventricular	0.0609962	0.182732	35875	0.00348514	456.898
rs187557	5	106766340	T	C	Schizophrenia	-0.0666956	2.03e-08	130644	Ejection fraction of right ventricular	0.051295	0.414012	35875	0.00114674	149.984
rs1881046	2	156835793	T	G	Schizophrenia	-0.0507026	3.39e-08	130644	Ejection fraction of right ventricular	0.0416395	0.383738	35875	0.00115375	150.903
rs1901512	5	101723875	C	T	Schizophrenia	-0.058401	5.72e-10	130644	Ejection fraction of right ventricular	-0.0776625	0.114651	35875	0.00143521	187.768
rs1915019	8	89283689	G	A	Schizophrenia	-0.0570984	6.57e-09	130644	Ejection fraction of right ventricular	0.0750374	0.156135	35875	0.00122258	159.916
rs2053079	19	30987423	G	A	Schizophrenia	0.0598986	3.01e-09	130644	Ejection fraction of right ventricular	0.0190035	0.719388	35875	0.00129759	169.74
rs2078266	9	138378856	G	A	Schizophrenia	-0.0696007	2.94e-08	130644	Ejection fraction of right ventricular	-0.0666325	0.314026	35875	0.00137343	179.675
rs215412	4	23423586	A	G	Schizophrenia	0.0577033	2.69e-10	130644	Ejection fraction of right ventricular	0.049422	0.307534	35875	0.00146783	192.042
rs2167378	2	200045258	T	C	Schizophrenia	-0.0648978	7.3e-14	130644	Ejection fraction of right ventricular	0.040643	0.370106	35875	0.00207452	271.583
rs217336	6	84341803	A	C	Schizophrenia	-0.0503033	8.05e-09	130644	Ejection fraction of right ventricular	0.0216454	0.640587	35875	0.00124317	162.612
rs2252074	7	104594253	G	T	Schizophrenia	0.0685037	6.19e-15	130644	Ejection fraction of right ventricular	0.0306231	0.508049	35875	0.0022429	293.676
rs2332700	14	72417326	G	C	Schizophrenia	-0.0750982	3.88e-14	130644	Ejection fraction of right ventricular	0.0458184	0.381783	35875	0.00209788	274.648
rs2333321	4	176859992	G	A	Schizophrenia	-0.0712038	1.25e-11	130644	Ejection fraction of right ventricular	-0.0217476	0.698401	35875	0.00167042	218.592
rs2381411	9	36319928	C	T	Schizophrenia	0.050399	1.25e-08	130644	Ejection fraction of right ventricular	0.0175422	0.705854	35875	0.00122124	159.74
rs2455415	13	38860697	T	C	Schizophrenia	0.0494949	1.69e-08	130644	Ejection fraction of right ventricular	0.0410544	0.37235	35875	0.00118779	155.36
rs2815731	6	73155285	A	C	Schizophrenia	-0.0600033	4.39e-11	130644	Ejection fraction of right ventricular	-0.0121077	0.80022	35875	0.001655	216.571
rs2909457	2	162845855	A	G	Schizophrenia	-0.0489997	1.48e-08	130644	Ejection fraction of right ventricular	-0.0262849	0.5639	35875	0.00118082	154.447
rs2999392	14	51655145	T	C	Schizophrenia	0.0517987	3.05e-08	130644	Ejection fraction of right ventricular	-0.0214198	0.663669	35875	0.00114579	149.86
rs308697	3	161487491	A	C	Schizophrenia	-0.0501036	8.83e-09	130644	Ejection fraction of right ventricular	-0.05369	0.23694	35875	0.00123462	161.493
rs35351411	15	61872197	C	A	Schizophrenia	0.0635044	2.21e-13	130644	Ejection fraction of right ventricular	-0.0038135	0.93347	35875	0.00200079	261.911
rs35426637	7	110988593	T	G	Schizophrenia	-0.0622985	2.15e-11	130644	Ejection fraction of right ventricular	-0.0347676	0.477545	35875	0.00170011	222.484
rs3739118	2	201253769	A	G	Schizophrenia	-0.057004	2.36e-09	130644	Ejection fraction of right ventricular	0.0413138	0.409999	35875	0.00134085	175.406
rs3770754	2	37575381	G	C	Schizophrenia	-0.052896	5.35e-09	130644	Ejection fraction of right ventricular	0.00341679	0.942453	35875	0.00130149	170.251
rs3791710	2	212290048	C	T	Schizophrenia	-0.0600033	3.02e-08	130644	Ejection fraction of right ventricular	-0.0267823	0.632571	35875	0.00116502	152.379
rs3802924	11	133827733	C	A	Schizophrenia	-0.0736036	9.58e-12	130644	Ejection fraction of right ventricular	-0.125462	0.0297157	35875	0.00181005	236.897
rs3824451	9	101071522	C	T	Schizophrenia	0.0655951	2.54e-08	130644	Ejection fraction of right ventricular	0.0208617	0.735579	35875	0.00111519	145.853
rs4575535	16	89559297	G	A	Schizophrenia	0.0557982	5.77e-09	130644	Ejection fraction of right ventricular	0.065656	0.179959	35875	0.00129758	169.739
rs4632195	18	50746748	T	C	Schizophrenia	0.0471964	4.59e-08	130644	Ejection fraction of right ventricular	0.0821555	0.0798598	35875	0.00111197	145.431
rs4636654	11	28642653	A	G	Schizophrenia	-0.0483043	4.89e-08	130644	Ejection fraction of right ventricular	0.0171282	0.710708	35875	0.00112184	146.723
rs4653164	1	36627542	T	C	Schizophrenia	0.0511038	3.08e-08	130644	Ejection fraction of right ventricular	-0.0207578	0.672152	35875	0.00115838	151.509
rs4766428	12	110723245	T	C	Schizophrenia	0.0750038	3.93e-17	130644	Ejection fraction of right ventricular	-0.0828841	0.0707217	35875	0.00277362	363.359
rs4779050	15	83368738	G	T	Schizophrenia	-0.0579953	7.27e-11	130644	Ejection fraction of right ventricular	0.00675387	0.888432	35875	0.00156273	204.478
rs4812325	20	37485458	A	G	Schizophrenia	0.0719042	8.96e-16	130644	Ejection fraction of right ventricular	0.0632965	0.173928	35875	0.00244597	320.329
rs4921741	8	17070926	G	A	Schizophrenia	0.0559991	1.21e-08	130644	Ejection fraction of right ventricular	-0.00923128	0.861008	35875	0.0012097	158.229
rs498591	9	14509105	T	A	Schizophrenia	0.0724954	2.11e-09	130644	Ejection fraction of right ventricular	0.0781727	0.230567	35875	0.00131057	171.441
rs500102	9	77358745	C	T	Schizophrenia	-0.0517002	4.87e-09	130644	Ejection fraction of right ventricular	-0.0122968	0.790247	35875	0.00129219	169.032
rs505061	9	22767164	A	C	Schizophrenia	0.0534957	5.8e-10	130644	Ejection fraction of right ventricular	0.0172103	0.703268	35875	0.00143007	187.095
rs56205728	15	40567237	A	G	Schizophrenia	0.0630037	1.01e-10	130644	Ejection fraction of right ventricular	0.0976607	0.0570745	35875	0.00162455	212.58
rs56335113	1	30427639	G	A	Schizophrenia	-0.064701	6.02e-12	130644	Ejection fraction of right ventricular	0.0117778	0.810353	35875	0.00176818	231.408
rs57433322	17	19141582	G	C	Schizophrenia	-0.0830996	1.99e-09	130644	Ejection fraction of right ventricular	-0.0109878	0.874749	35875	0.00147939	193.557
rs5751191	22	42370991	C	T	Schizophrenia	0.0655951	3e-14	130644	Ejection fraction of right ventricular	-0.0668658	0.141678	35875	0.00215135	281.663
rs58120505	7	2029867	C	T	Schizophrenia	-0.089603	2.24e-24	130644	Ejection fraction of right ventricular	-0.0868365	0.0581202	35875	0.00390638	512.339
rs6001259	22	39247750	T	C	Schizophrenia	0.1915	3.7e-08	126538	Ejection fraction of right ventricular	0.169259	0.356573	35875	0.00115474	146.285
rs6010045	22	51103091	C	T	Schizophrenia	0.0548998	7.44e-09	130263	Ejection fraction of right ventricular	0.0841812	0.0837071	35875	0.00127067	165.73
rs60135207	3	71563777	T	G	Schizophrenia	-0.0495994	1.53e-08	130644	Ejection fraction of right ventricular	-0.0274414	0.550178	35875	0.0011945	156.239
rs61857878	10	92789488	T	A	Schizophrenia	-0.0600974	4.44e-09	130644	Ejection fraction of right ventricular	-0.0227122	0.663823	35875	0.00136872	179.057
rs61937595	12	57682956	T	C	Schizophrenia	-0.130098	1.15e-15	130644	Ejection fraction of right ventricular	-0.00555114	0.945079	35875	0.00282777	370.474
rs62018952	15	44080737	C	T	Schizophrenia	0.0584027	1.94e-09	130644	Ejection fraction of right ventricular	0.0267998	0.596604	35875	0.00135701	177.523
rs62183855	2	172956449	C	A	Schizophrenia	-0.0660967	2.66e-09	130644	Ejection fraction of right ventricular	-0.104493	0.0631818	35875	0.00135551	177.327
rs634940	6	93077500	T	G	Schizophrenia	0.0663962	1.78e-11	130644	Ejection fraction of right ventricular	0.0828159	0.109061	35875	0.00166195	217.482
rs6482437	10	18726326	C	A	Schizophrenia	0.0989036	3.33e-12	130644	Ejection fraction of right ventricular	0.204139	0.00503759	35875	0.00194574	254.691
rs6538539	12	95195293	T	G	Schizophrenia	-0.0567961	4.43e-11	130644	Ejection fraction of right ventricular	-0.0124951	0.784165	35875	0.00159741	209.022
rs6549963	3	30044778	C	T	Schizophrenia	-0.0483043	4.31e-08	130644	Ejection fraction of right ventricular	-0.0364414	0.428463	35875	0.00113372	148.28
rs6673880	1	2373168	G	A	Schizophrenia	0.062301	7.19e-12	130644	Ejection fraction of right ventricular	0.0533895	0.242198	35875	0.00194051	254.005
rs6715366	2	2327295	A	G	Schizophrenia	0.0540972	2.49e-08	130644	Ejection fraction of right ventricular	0.0428782	0.397283	35875	0.0011455	149.822
rs6721531	2	79426855	T	A	Schizophrenia	-0.0517002	1.47e-08	130644	Ejection fraction of right ventricular	-0.0601696	0.205513	35875	0.00120131	157.13
rs6798742	3	63903759	G	A	Schizophrenia	0.0610991	4.57e-11	130644	Ejection fraction of right ventricular	0.00325998	0.947402	35875	0.00158844	207.847
rs6943762	7	86403263	C	T	Schizophrenia	-0.105098	1.57e-15	130644	Ejection fraction of right ventricular	-0.11555	0.0902444	35875	0.00249851	327.228
rs6974218	7	110056000	C	A	Schizophrenia	-0.0548953	6.8e-10	130644	Ejection fraction of right ventricular	-0.00873793	0.852024	35875	0.00142283	186.146
rs6984242	8	60700469	A	G	Schizophrenia	-0.0546965	3.85e-10	130644	Ejection fraction of right ventricular	0.0832024	0.0709105	35875	0.00143602	187.874
rs708228	11	57585662	T	C	Schizophrenia	0.0527997	6.56e-09	130644	Ejection fraction of right ventricular	0.00447085	0.926641	35875	0.00123087	161.001
rs7112616	11	130805334	C	T	Schizophrenia	-0.0522034	1.52e-09	130644	Ejection fraction of right ventricular	-0.0248471	0.58457	35875	0.00136258	178.252
rs7113199	11	134247187	C	A	Schizophrenia	-0.0522983	2.8e-08	130644	Ejection fraction of right ventricular	0.0169752	0.734194	35875	0.00113991	149.09
rs72802868	5	152235215	T	G	Schizophrenia	-0.0691995	4.55e-13	130644	Ejection fraction of right ventricular	-0.0326171	0.509034	35875	0.00198787	260.217
rs728055	7	137072531	A	T	Schizophrenia	-0.0673969	8.85e-14	130644	Ejection fraction of right ventricular	-0.0368391	0.439042	35875	0.00208799	273.35
rs72943392	11	81178838	C	G	Schizophrenia	0.0534957	2.39e-08	130644	Ejection fraction of right ventricular	-0.00888207	0.860601	35875	0.00117607	153.826
rs72986630	19	11849736	T	C	Schizophrenia	0.112296	3.59e-10	130644	Ejection fraction of right ventricular	0.0563523	0.554038	35875	0.00159839	209.151
rs73292401	17	12875908	A	T	Schizophrenia	0.0676045	5.48e-10	130644	Ejection fraction of right ventricular	-0.0344986	0.550298	35875	0.00141806	185.521
rs7515363	1	200414959	T	C	Schizophrenia	-0.0535029	1.84e-09	130644	Ejection fraction of right ventricular	-0.033737	0.470683	35875	0.00135021	176.632
rs7575796	2	97746526	G	A	Schizophrenia	-0.0963006	2.07e-08	130644	Ejection fraction of right ventricular	0.111868	0.201313	35875	0.00157959	206.687
rs7634476	3	136398387	G	A	Schizophrenia	0.0577033	5.46e-11	130644	Ejection fraction of right ventricular	0.0610479	0.185899	35875	0.00161558	211.405
rs7647398	3	180733150	T	C	Schizophrenia	-0.0774979	1.07e-12	130644	Ejection fraction of right ventricular	-0.0503188	0.375564	35875	0.0019219	251.564
rs778371	2	233743109	G	A	Schizophrenia	0.0806029	1.49e-17	130644	Ejection fraction of right ventricular	-0.017951	0.722104	35875	0.00265336	347.562
rs7798283	7	133128127	G	T	Schizophrenia	-0.074003	3.49e-08	130644	Ejection fraction of right ventricular	0.0670358	0.332593	35875	0.00126299	165.208
rs79210963	7	24717969	C	T	Schizophrenia	0.0856015	4.14e-10	130644	Ejection fraction of right ventricular	0.0672352	0.345053	35875	0.00141183	184.705
rs79445414	8	33863561	C	T	Schizophrenia	0.1234	2.8e-08	130644	Ejection fraction of right ventricular	0.136447	0.216265	35875	0.00116948	152.962
rs8055219	16	13753384	A	G	Schizophrenia	0.0665031	5.69e-11	130644	Ejection fraction of right ventricular	0.0746872	0.170912	35875	0.00156172	204.346
rs8138941	22	50290678	A	G	Schizophrenia	0.0580953	4.46e-08	130644	Ejection fraction of right ventricular	0.0202423	0.71876	35875	0.00109611	143.355
rs9304548	18	27500959	A	C	Schizophrenia	-0.0567016	1.59e-08	130644	Ejection fraction of right ventricular	-0.023271	0.651026	35875	0.00121206	158.538
rs9318627	13	79930079	C	A	Schizophrenia	-0.0611986	4.35e-12	130644	Ejection fraction of right ventricular	-0.00181307	0.968605	35875	0.00179773	235.282
rs9454727	6	70003389	G	A	Schizophrenia	-0.054403	3.35e-08	130644	Ejection fraction of right ventricular	-0.00423211	0.93423	35875	0.00117482	153.662
rs9461916	6	33796794	C	T	Schizophrenia	0.0532953	1.64e-09	130644	Ejection fraction of right ventricular	-0.0424216	0.357102	35875	0.00137	179.225
rs9636107	18	53200117	G	A	Schizophrenia	0.0698969	5.11e-16	130644	Ejection fraction of right ventricular	0.0287975	0.527871	35875	0.00243457	318.833
rs9687282	5	139065988	G	T	Schizophrenia	0.0525994	7.33e-09	130644	Ejection fraction of right ventricular	0.0616817	0.200689	35875	0.00123087	161.002
rs9876421	3	36848316	T	C	Schizophrenia	0.0625033	9.19e-12	130644	Ejection fraction of right ventricular	-0.0113962	0.81229	35875	0.00176074	230.432
rs1000237	19	19518316	A	T	Schizophrenia	0.0732053	2.8e-16	130644	End systolic volume of right ventricular	0.0920062	0.462202	35928	0.00245416	321.405
rs10035564	5	45252500	G	A	Schizophrenia	0.0668024	4.38e-13	130644	End systolic volume of right ventricular	0.0202566	0.873516	35928	0.00197637	258.708
rs10086619	8	111580570	G	A	Schizophrenia	0.0722052	4.97e-10	130644	End systolic volume of right ventricular	-0.202255	0.20785	35928	0.00140849	184.268
rs10103330	8	4180090	A	T	Schizophrenia	0.067305	5.07e-10	130644	End systolic volume of right ventricular	-0.32673	0.0353392	35928	0.00141665	185.336
rs10861176	12	104631552	A	G	Schizophrenia	0.0555021	1.59e-08	130644	End systolic volume of right ventricular	-0.0268792	0.842376	35928	0.00119419	156.197
rs10873538	14	104255569	G	T	Schizophrenia	0.0665031	3.01e-13	130644	End systolic volume of right ventricular	-0.136614	0.278995	35928	0.00196759	257.557
rs10876446	12	53760710	C	G	Schizophrenia	0.0540022	1.03e-08	130644	End systolic volume of right ventricular	-0.213307	0.0983736	35928	0.00125198	163.766
rs10957321	8	65605878	A	G	Schizophrenia	0.0475949	3.48e-08	130644	End systolic volume of right ventricular	-0.0727771	0.543295	35928	0.00113209	148.066
rs11027839	11	24389235	C	A	Schizophrenia	0.0515038	2.4e-09	130644	End systolic volume of right ventricular	-0.11955	0.318196	35928	0.00132632	173.503
rs11136325	8	144870701	A	G	Schizophrenia	-0.0537967	3.05e-09	130644	End systolic volume of right ventricular	0.159508	0.198447	35928	0.00141092	184.586
rs11165867	1	97878068	T	C	Schizophrenia	0.0743034	1.3e-10	130644	End systolic volume of right ventricular	0.193402	0.232627	35928	0.00148404	194.167
rs113264400	20	62150128	C	T	Schizophrenia	0.112296	2.86e-08	130644	End systolic volume of right ventricular	-0.422192	0.140641	35928	0.00115249	150.737
rs11587347	1	239198959	G	C	Schizophrenia	0.103895	1.53e-12	130644	End systolic volume of right ventricular	0.079245	0.696256	35928	0.00183855	240.634
rs11664298	18	77578986	A	G	Schizophrenia	0.0773995	8.94e-13	130644	End systolic volume of right ventricular	-0.0515478	0.728658	35928	0.00186611	244.248
rs11693094	2	185601420	T	C	Schizophrenia	-0.054403	4.29e-10	130644	End systolic volume of right ventricular	0.0675157	0.574604	35928	0.00147084	192.437
rs11696755	20	48105317	C	T	Schizophrenia	0.0636962	7.26e-09	130644	End systolic volume of right ventricular	-0.0917327	0.554732	35928	0.00121833	159.359
rs11740474	5	153680747	T	A	Schizophrenia	0.0536962	1.13e-09	130644	End systolic volume of right ventricular	0.0623023	0.609474	35928	0.00139998	183.152
rs11941714	4	31202669	A	G	Schizophrenia	-0.0515957	3.07e-08	130644	End systolic volume of right ventricular	-0.15179	0.240607	35928	0.00118786	155.369
rs1198588	1	98552832	T	A	Schizophrenia	0.102598	1.73e-21	130644	End systolic volume of right ventricular	0.269215	0.0685005	35928	0.00351698	461.087
rs12129573	1	73768366	A	C	Schizophrenia	0.0777994	2.28e-18	130644	End systolic volume of right ventricular	0.027062	0.829137	35928	0.00280901	368.008
rs12138231	1	150115398	A	T	Schizophrenia	0.0669949	7.99e-09	130644	End systolic volume of right ventricular	0.127336	0.409218	35928	0.0013421	175.571
rs12151767	2	198274929	A	G	Schizophrenia	-0.0611045	1.31e-12	130644	End systolic volume of right ventricular	-0.103631	0.386838	35928	0.00186562	244.184
rs12285419	11	46343189	A	C	Schizophrenia	0.0849045	1.05e-14	130644	End systolic volume of right ventricular	0.282033	0.062551	35928	0.00220092	288.168
rs12293670	11	124612932	G	A	Schizophrenia	-0.0704957	1.56e-14	130644	End systolic volume of right ventricular	0.114998	0.367826	35928	0.00223038	292.032
rs12303743	12	72259954	C	G	Schizophrenia	0.0874988	1.59e-09	130644	End systolic volume of right ventricular	0.199155	0.319602	35928	0.00130404	170.585
rs12489270	3	16875823	C	T	Schizophrenia	0.0579046	7.47e-11	130644	End systolic volume of right ventricular	-0.0282511	0.820861	35928	0.00157169	205.652
rs12652777	5	155775075	C	T	Schizophrenia	-0.0487997	1.52e-08	130644	End systolic volume of right ventricular	-0.179413	0.133131	35928	0.0011884	155.44
rs12712510	2	22749726	C	T	Schizophrenia	-0.0574006	5.14e-11	130644	End systolic volume of right ventricular	0.0537865	0.654857	35928	0.00164261	214.947
rs12771371	10	54063083	A	G	Schizophrenia	-0.0524027	1.94e-08	130644	End systolic volume of right ventricular	0.0297125	0.818732	35928	0.00117684	153.926
rs12877581	13	74325499	C	G	Schizophrenia	0.0596014	1.8e-09	130644	End systolic volume of right ventricular	0.0521387	0.700448	35928	0.00142286	186.15
rs13016542	2	145183851	C	T	Schizophrenia	-0.0883039	8.28e-12	130644	End systolic volume of right ventricular	0.125968	0.482885	35928	0.00183249	239.84
rs13195636	6	27509493	C	A	Schizophrenia	-0.210504	6.55e-40	130644	End systolic volume of right ventricular	-0.205264	0.274477	35928	0.00733088	964.793
rs13233308	7	87244960	T	C	Schizophrenia	-0.0487044	1.75e-08	130644	End systolic volume of right ventricular	-0.0881721	0.461637	35928	0.00118484	154.974
rs132582	22	39988175	T	C	Schizophrenia	-0.0509972	3.26e-09	130644	End systolic volume of right ventricular	0.0812774	0.503489	35928	0.00128982	168.723
rs1430894	3	17868759	T	C	Schizophrenia	0.0532953	6.15e-10	130644	End systolic volume of right ventricular	0.0617773	0.605141	35928	0.00141855	185.586
rs145071536	1	243793012	C	T	Schizophrenia	0.0851005	1.62e-12	130644	End systolic volume of right ventricular	0.00421254	0.978291	35928	0.00224702	294.216
rs1451488	2	199990107	G	A	Schizophrenia	0.0708947	4.47e-16	130644	End systolic volume of right ventricular	0.129633	0.280525	35928	0.00248262	325.142
rs149165	16	58659307	G	T	Schizophrenia	-0.0481995	3e-08	130644	End systolic volume of right ventricular	-0.0241534	0.841189	35928	0.00114805	150.156
rs1604060	3	117772036	G	A	Schizophrenia	0.0772051	3.24e-08	130644	End systolic volume of right ventricular	-0.166324	0.384723	35928	0.00121329	158.699
rs1615350	12	123650335	T	C	Schizophrenia	-0.0736036	4.92e-14	130644	End systolic volume of right ventricular	0.134745	0.329711	35928	0.00206367	270.16
rs167924	3	107379837	G	A	Schizophrenia	0.0501992	2.34e-08	130644	End systolic volume of right ventricular	-0.0653018	0.599047	35928	0.00117349	153.487
rs16851048	1	177276006	C	T	Schizophrenia	0.0744973	4.15e-12	130644	End systolic volume of right ventricular	-0.0553676	0.712161	35928	0.00174238	228.025
rs16867571	5	88743219	G	A	Schizophrenia	-0.0657035	2.68e-10	130644	End systolic volume of right ventricular	-0.187521	0.178393	35928	0.00155216	203.092
rs17194490	3	2547786	T	G	Schizophrenia	0.0781994	1.8e-11	130644	End systolic volume of right ventricular	0.0849327	0.599956	35928	0.00165206	216.185
rs1860002	12	2413803	T	C	Schizophrenia	-0.0837987	1.04e-21	130644	End systolic volume of right ventricular	-0.242235	0.0447827	35928	0.00348514	456.898
rs187557	5	106766340	T	C	Schizophrenia	-0.0666956	2.03e-08	130644	End systolic volume of right ventricular	-0.0234283	0.887563	35928	0.00114674	149.984
rs1881046	2	156835793	T	G	Schizophrenia	-0.0507026	3.39e-08	130644	End systolic volume of right ventricular	-0.192571	0.126433	35928	0.00115375	150.903
rs1901512	5	101723875	C	T	Schizophrenia	-0.058401	5.72e-10	130644	End systolic volume of right ventricular	0.0302106	0.816025	35928	0.00143521	187.768
rs1915019	8	89283689	G	A	Schizophrenia	-0.0570984	6.57e-09	130644	End systolic volume of right ventricular	-0.28576	0.0407652	35928	0.00122258	159.916
rs2053079	19	30987423	G	A	Schizophrenia	0.0598986	3.01e-09	130644	End systolic volume of right ventricular	-0.104064	0.455974	35928	0.00129759	169.74
rs2078266	9	138378856	G	A	Schizophrenia	-0.0696007	2.94e-08	130644	End systolic volume of right ventricular	0.21218	0.22461	35928	0.00137343	179.675
rs215412	4	23423586	A	G	Schizophrenia	0.0577033	2.69e-10	130644	End systolic volume of right ventricular	-0.134938	0.291082	35928	0.00146783	192.042
rs2167378	2	200045258	T	C	Schizophrenia	-0.0648978	7.3e-14	130644	End systolic volume of right ventricular	-0.144995	0.225007	35928	0.00207452	271.583
rs217336	6	84341803	A	C	Schizophrenia	-0.0503033	8.05e-09	130644	End systolic volume of right ventricular	-0.179224	0.142662	35928	0.00124317	162.612
rs2252074	7	104594253	G	T	Schizophrenia	0.0685037	6.19e-15	130644	End systolic volume of right ventricular	-0.138339	0.25726	35928	0.0022429	293.676
rs2332700	14	72417326	G	C	Schizophrenia	-0.0750982	3.88e-14	130644	End systolic volume of right ventricular	-0.0603977	0.662508	35928	0.00209788	274.648
rs2333321	4	176859992	G	A	Schizophrenia	-0.0712038	1.25e-11	130644	End systolic volume of right ventricular	0.133369	0.367921	35928	0.00167042	218.592
rs2381411	9	36319928	C	T	Schizophrenia	0.050399	1.25e-08	130644	End systolic volume of right ventricular	0.0317043	0.796068	35928	0.00122124	159.74
rs2455415	13	38860697	T	C	Schizophrenia	0.0494949	1.69e-08	130644	End systolic volume of right ventricular	-0.128965	0.288594	35928	0.00118779	155.36
rs2815731	6	73155285	A	C	Schizophrenia	-0.0600033	4.39e-11	130644	End systolic volume of right ventricular	-0.0218631	0.862441	35928	0.001655	216.571
rs2909457	2	162845855	A	G	Schizophrenia	-0.0489997	1.48e-08	130644	End systolic volume of right ventricular	0.068363	0.569093	35928	0.00118082	154.447
rs2999392	14	51655145	T	C	Schizophrenia	0.0517987	3.05e-08	130644	End systolic volume of right ventricular	0.100326	0.440607	35928	0.00114579	149.86
rs308697	3	161487491	A	C	Schizophrenia	-0.0501036	8.83e-09	130644	End systolic volume of right ventricular	0.217641	0.0689847	35928	0.00123462	161.493
rs35351411	15	61872197	C	A	Schizophrenia	0.0635044	2.21e-13	130644	End systolic volume of right ventricular	-0.111396	0.35568	35928	0.00200079	261.911
rs35426637	7	110988593	T	G	Schizophrenia	-0.0622985	2.15e-11	130644	End systolic volume of right ventricular	0.0758679	0.557043	35928	0.00170011	222.484
rs3739118	2	201253769	A	G	Schizophrenia	-0.057004	2.36e-09	130644	End systolic volume of right ventricular	-0.206548	0.118114	35928	0.00134085	175.406
rs3770754	2	37575381	G	C	Schizophrenia	-0.052896	5.35e-09	130644	End systolic volume of right ventricular	0.0153985	0.901751	35928	0.00130149	170.251
rs3791710	2	212290048	C	T	Schizophrenia	-0.0600033	3.02e-08	130644	End systolic volume of right ventricular	-0.0169675	0.908525	35928	0.00116502	152.379
rs3802924	11	133827733	C	A	Schizophrenia	-0.0736036	9.58e-12	130644	End systolic volume of right ventricular	0.0791777	0.603012	35928	0.00181005	236.897
rs3824451	9	101071522	C	T	Schizophrenia	0.0655951	2.54e-08	130644	End systolic volume of right ventricular	-0.199262	0.221749	35928	0.00111519	145.853
rs4575535	16	89559297	G	A	Schizophrenia	0.0557982	5.77e-09	130644	End systolic volume of right ventricular	0.0121179	0.925287	35928	0.00129758	169.739
rs4632195	18	50746748	T	C	Schizophrenia	0.0471964	4.59e-08	130644	End systolic volume of right ventricular	-0.26641	0.0313942	35928	0.00111197	145.431
rs4636654	11	28642653	A	G	Schizophrenia	-0.0483043	4.89e-08	130644	End systolic volume of right ventricular	-0.0851689	0.484341	35928	0.00112184	146.723
rs4653164	1	36627542	T	C	Schizophrenia	0.0511038	3.08e-08	130644	End systolic volume of right ventricular	-0.129762	0.315499	35928	0.00115838	151.509
rs4766428	12	110723245	T	C	Schizophrenia	0.0750038	3.93e-17	130644	End systolic volume of right ventricular	0.109271	0.366174	35928	0.00277362	363.359
rs4779050	15	83368738	G	T	Schizophrenia	-0.0579953	7.27e-11	130644	End systolic volume of right ventricular	0.117156	0.356603	35928	0.00156273	204.478
rs4812325	20	37485458	A	G	Schizophrenia	0.0719042	8.96e-16	130644	End systolic volume of right ventricular	-0.364351	0.00303471	35928	0.00244597	320.329
rs4921741	8	17070926	G	A	Schizophrenia	0.0559991	1.21e-08	130644	End systolic volume of right ventricular	-0.0985296	0.47885	35928	0.0012097	158.229
rs498591	9	14509105	T	A	Schizophrenia	0.0724954	2.11e-09	130644	End systolic volume of right ventricular	-0.0940766	0.584646	35928	0.00131057	171.441
rs500102	9	77358745	C	T	Schizophrenia	-0.0517002	4.87e-09	130644	End systolic volume of right ventricular	0.0574871	0.637615	35928	0.00129219	169.032
rs505061	9	22767164	A	C	Schizophrenia	0.0534957	5.8e-10	130644	End systolic volume of right ventricular	-0.0785288	0.510277	35928	0.00143007	187.095
rs56205728	15	40567237	A	G	Schizophrenia	0.0630037	1.01e-10	130644	End systolic volume of right ventricular	-0.153784	0.2563	35928	0.00162455	212.58
rs56335113	1	30427639	G	A	Schizophrenia	-0.064701	6.02e-12	130644	End systolic volume of right ventricular	-0.000616093	0.9962	35928	0.00176818	231.408
rs57433322	17	19141582	G	C	Schizophrenia	-0.0830996	1.99e-09	130644	End systolic volume of right ventricular	0.273831	0.136527	35928	0.00147939	193.557
rs5751191	22	42370991	C	T	Schizophrenia	0.0655951	3e-14	130644	End systolic volume of right ventricular	0.127248	0.289477	35928	0.00215135	281.663
rs58120505	7	2029867	C	T	Schizophrenia	-0.089603	2.24e-24	130644	End systolic volume of right ventricular	0.276733	0.0221521	35928	0.00390638	512.339
rs6001259	22	39247750	T	C	Schizophrenia	0.1915	3.7e-08	126538	End systolic volume of right ventricular	0.0668148	0.890329	35928	0.00115474	146.285
rs6010045	22	51103091	C	T	Schizophrenia	0.0548998	7.44e-09	130263	End systolic volume of right ventricular	-0.217972	0.089795	35928	0.00127067	165.73
rs60135207	3	71563777	T	G	Schizophrenia	-0.0495994	1.53e-08	130644	End systolic volume of right ventricular	0.176798	0.144345	35928	0.0011945	156.239
rs61857878	10	92789488	T	A	Schizophrenia	-0.0600974	4.44e-09	130644	End systolic volume of right ventricular	0.0421409	0.759889	35928	0.00136872	179.057
rs61937595	12	57682956	T	C	Schizophrenia	-0.130098	1.15e-15	130644	End systolic volume of right ventricular	-0.0595447	0.779261	35928	0.00282777	370.474
rs62018952	15	44080737	C	T	Schizophrenia	0.0584027	1.94e-09	130644	End systolic volume of right ventricular	-0.154612	0.247428	35928	0.00135701	177.523
rs62183855	2	172956449	C	A	Schizophrenia	-0.0660967	2.66e-09	130644	End systolic volume of right ventricular	0.191134	0.197297	35928	0.00135551	177.327
rs634940	6	93077500	T	G	Schizophrenia	0.0663962	1.78e-11	130644	End systolic volume of right ventricular	-0.0973236	0.475189	35928	0.00166195	217.482
rs6482437	10	18726326	C	A	Schizophrenia	0.0989036	3.33e-12	130644	End systolic volume of right ventricular	-0.519394	0.00683661	35928	0.00194574	254.691
rs6538539	12	95195293	T	G	Schizophrenia	-0.0567961	4.43e-11	130644	End systolic volume of right ventricular	0.0151913	0.899526	35928	0.00159741	209.022
rs6549963	3	30044778	C	T	Schizophrenia	-0.0483043	4.31e-08	130644	End systolic volume of right ventricular	0.156442	0.197339	35928	0.00113372	148.28
rs6673880	1	2373168	G	A	Schizophrenia	0.062301	7.19e-12	130644	End systolic volume of right ventricular	-0.146553	0.223137	35928	0.00194051	254.005
rs6715366	2	2327295	A	G	Schizophrenia	0.0540972	2.49e-08	130644	End systolic volume of right ventricular	-0.178313	0.181719	35928	0.0011455	149.822
rs6721531	2	79426855	T	A	Schizophrenia	-0.0517002	1.47e-08	130644	End systolic volume of right ventricular	0.126384	0.312927	35928	0.00120131	157.13
rs6798742	3	63903759	G	A	Schizophrenia	0.0610991	4.57e-11	130644	End systolic volume of right ventricular	-0.10757	0.409024	35928	0.00158844	207.847
rs6943762	7	86403263	C	T	Schizophrenia	-0.105098	1.57e-15	130644	End systolic volume of right ventricular	0.325954	0.0702462	35928	0.00249851	327.228
rs6974218	7	110056000	C	A	Schizophrenia	-0.0548953	6.8e-10	130644	End systolic volume of right ventricular	0.0836768	0.498572	35928	0.00142283	186.146
rs6984242	8	60700469	A	G	Schizophrenia	-0.0546965	3.85e-10	130644	End systolic volume of right ventricular	-0.0389294	0.748905	35928	0.00143602	187.874
rs708228	11	57585662	T	C	Schizophrenia	0.0527997	6.56e-09	130644	End systolic volume of right ventricular	-0.230703	0.0716399	35928	0.00123087	161.001
rs7112616	11	130805334	C	T	Schizophrenia	-0.0522034	1.52e-09	130644	End systolic volume of right ventricular	-0.0373458	0.75538	35928	0.00136258	178.252
rs7113199	11	134247187	C	A	Schizophrenia	-0.0522983	2.8e-08	130644	End systolic volume of right ventricular	0.00516484	0.968754	35928	0.00113991	149.09
rs72802868	5	152235215	T	G	Schizophrenia	-0.0691995	4.55e-13	130644	End systolic volume of right ventricular	-0.0938298	0.471283	35928	0.00198787	260.217
rs728055	7	137072531	A	T	Schizophrenia	-0.0673969	8.85e-14	130644	End systolic volume of right ventricular	0.0221505	0.860064	35928	0.00208799	273.35
rs72943392	11	81178838	C	G	Schizophrenia	0.0534957	2.39e-08	130644	End systolic volume of right ventricular	-0.0643615	0.629439	35928	0.00117607	153.826
rs72986630	19	11849736	T	C	Schizophrenia	0.112296	3.59e-10	130644	End systolic volume of right ventricular	-0.125486	0.617534	35928	0.00159839	209.151
rs73292401	17	12875908	A	T	Schizophrenia	0.0676045	5.48e-10	130644	End systolic volume of right ventricular	0.0325262	0.830996	35928	0.00141806	185.521
rs7515363	1	200414959	T	C	Schizophrenia	-0.0535029	1.84e-09	130644	End systolic volume of right ventricular	0.113708	0.356265	35928	0.00135021	176.632
rs7575796	2	97746526	G	A	Schizophrenia	-0.0963006	2.07e-08	130644	End systolic volume of right ventricular	-0.105511	0.647573	35928	0.00157959	206.687
rs7634476	3	136398387	G	A	Schizophrenia	0.0577033	5.46e-11	130644	End systolic volume of right ventricular	-0.0752184	0.536389	35928	0.00161558	211.405
rs7647398	3	180733150	T	C	Schizophrenia	-0.0774979	1.07e-12	130644	End systolic volume of right ventricular	-0.0221546	0.882355	35928	0.0019219	251.564
rs778371	2	233743109	G	A	Schizophrenia	0.0806029	1.49e-17	130644	End systolic volume of right ventricular	0.0429914	0.746594	35928	0.00265336	347.562
rs7798283	7	133128127	G	T	Schizophrenia	-0.074003	3.49e-08	130644	End systolic volume of right ventricular	-0.0502409	0.783315	35928	0.00126299	165.208
rs79210963	7	24717969	C	T	Schizophrenia	0.0856015	4.14e-10	130644	End systolic volume of right ventricular	0.0958326	0.610215	35928	0.00141183	184.705
rs79445414	8	33863561	C	T	Schizophrenia	0.1234	2.8e-08	130644	End systolic volume of right ventricular	-0.313936	0.281159	35928	0.00116948	152.962
rs8055219	16	13753384	A	G	Schizophrenia	0.0665031	5.69e-11	130644	End systolic volume of right ventricular	-0.208106	0.148264	35928	0.00156172	204.346
rs8138941	22	50290678	A	G	Schizophrenia	0.0580953	4.46e-08	130644	End systolic volume of right ventricular	-0.278328	0.060702	35928	0.00109611	143.355
rs9304548	18	27500959	A	C	Schizophrenia	-0.0567016	1.59e-08	130644	End systolic volume of right ventricular	0.0883588	0.515199	35928	0.00121206	158.538
rs9318627	13	79930079	C	A	Schizophrenia	-0.0611986	4.35e-12	130644	End systolic volume of right ventricular	-0.135273	0.266254	35928	0.00179773	235.282
rs9454727	6	70003389	G	A	Schizophrenia	-0.054403	3.35e-08	130644	End systolic volume of right ventricular	-0.063621	0.637978	35928	0.00117482	153.662
rs9461916	6	33796794	C	T	Schizophrenia	0.0532953	1.64e-09	130644	End systolic volume of right ventricular	0.134465	0.268398	35928	0.00137	179.225
rs9636107	18	53200117	G	A	Schizophrenia	0.0698969	5.11e-16	130644	End systolic volume of right ventricular	-0.0518282	0.666879	35928	0.00243457	318.833
rs9687282	5	139065988	G	T	Schizophrenia	0.0525994	7.33e-09	130644	End systolic volume of right ventricular	-0.113283	0.372961	35928	0.00123087	161.002
rs9876421	3	36848316	T	C	Schizophrenia	0.0625033	9.19e-12	130644	End systolic volume of right ventricular	0.0482011	0.703241	35928	0.00176074	230.432
rs1000237	19	19518316	A	T	Schizophrenia	0.0732053	2.8e-16	130644	Stroke volume of right ventricular	0.0579605	0.635014	35932	0.00245416	321.405
rs10035564	5	45252500	G	A	Schizophrenia	0.0668024	4.38e-13	130644	Stroke volume of right ventricular	0.0633933	0.609765	35932	0.00197637	258.708
rs10086619	8	111580570	G	A	Schizophrenia	0.0722052	4.97e-10	130644	Stroke volume of right ventricular	-0.297589	0.0576184	35932	0.00140849	184.268
rs10103330	8	4180090	A	T	Schizophrenia	0.067305	5.07e-10	130644	Stroke volume of right ventricular	-0.396862	0.0088219	35932	0.00141665	185.336
rs10861176	12	104631552	A	G	Schizophrenia	0.0555021	1.59e-08	130644	Stroke volume of right ventricular	-0.00729212	0.955922	35932	0.00119419	156.197
rs10873538	14	104255569	G	T	Schizophrenia	0.0665031	3.01e-13	130644	Stroke volume of right ventricular	0.00736339	0.95227	35932	0.00196759	257.557
rs10876446	12	53760710	C	G	Schizophrenia	0.0540022	1.03e-08	130644	Stroke volume of right ventricular	-0.152821	0.225118	35932	0.00125198	163.766
rs10957321	8	65605878	A	G	Schizophrenia	0.0475949	3.48e-08	130644	Stroke volume of right ventricular	-0.0644955	0.581066	35932	0.00113209	148.066
rs11027839	11	24389235	C	A	Schizophrenia	0.0515038	2.4e-09	130644	Stroke volume of right ventricular	0.114988	0.325253	35932	0.00132632	173.503
rs11136325	8	144870701	A	G	Schizophrenia	-0.0537967	3.05e-09	130644	Stroke volume of right ventricular	0.221724	0.0670677	35932	0.00141092	184.586
rs11165867	1	97878068	T	C	Schizophrenia	0.0743034	1.3e-10	130644	Stroke volume of right ventricular	0.00796337	0.959888	35932	0.00148404	194.167
rs113264400	20	62150128	C	T	Schizophrenia	0.112296	2.86e-08	130644	Stroke volume of right ventricular	-0.169942	0.543166	35932	0.00115249	150.737
rs11587347	1	239198959	G	C	Schizophrenia	0.103895	1.53e-12	130644	Stroke volume of right ventricular	-0.129167	0.5149	35932	0.00183855	240.634
rs11664298	18	77578986	A	G	Schizophrenia	0.0773995	8.94e-13	130644	Stroke volume of right ventricular	-0.0769012	0.595887	35932	0.00186611	244.248
rs11693094	2	185601420	T	C	Schizophrenia	-0.054403	4.29e-10	130644	Stroke volume of right ventricular	0.0759747	0.517767	35932	0.00147084	192.437
rs11696755	20	48105317	C	T	Schizophrenia	0.0636962	7.26e-09	130644	Stroke volume of right ventricular	0.092809	0.539964	35932	0.00121833	159.359
rs11740474	5	153680747	T	A	Schizophrenia	0.0536962	1.13e-09	130644	Stroke volume of right ventricular	0.0885823	0.456815	35932	0.00139998	183.152
rs11941714	4	31202669	A	G	Schizophrenia	-0.0515957	3.07e-08	130644	Stroke volume of right ventricular	-0.124072	0.325693	35932	0.00118786	155.369
rs1198588	1	98552832	T	A	Schizophrenia	0.102598	1.73e-21	130644	Stroke volume of right ventricular	0.353891	0.0142694	35932	0.00351698	461.087
rs12129573	1	73768366	A	C	Schizophrenia	0.0777994	2.28e-18	130644	Stroke volume of right ventricular	-0.0568245	0.642828	35932	0.00280901	368.008
rs12138231	1	150115398	A	T	Schizophrenia	0.0669949	7.99e-09	130644	Stroke volume of right ventricular	0.192886	0.200876	35932	0.0013421	175.571
rs12151767	2	198274929	A	G	Schizophrenia	-0.0611045	1.31e-12	130644	Stroke volume of right ventricular	0.216835	0.0636891	35932	0.00186562	244.184
rs12285419	11	46343189	A	C	Schizophrenia	0.0849045	1.05e-14	130644	Stroke volume of right ventricular	0.306637	0.0380431	35932	0.00220092	288.168
rs12293670	11	124612932	G	A	Schizophrenia	-0.0704957	1.56e-14	130644	Stroke volume of right ventricular	0.05393	0.665212	35932	0.00223038	292.032
rs12303743	12	72259954	C	G	Schizophrenia	0.0874988	1.59e-09	130644	Stroke volume of right ventricular	0.168252	0.388991	35932	0.00130404	170.585
rs12489270	3	16875823	C	T	Schizophrenia	0.0579046	7.47e-11	130644	Stroke volume of right ventricular	0.0152834	0.900197	35932	0.00157169	205.652
rs12652777	5	155775075	C	T	Schizophrenia	-0.0487997	1.52e-08	130644	Stroke volume of right ventricular	-0.0281769	0.809056	35932	0.0011884	155.44
rs12712510	2	22749726	C	T	Schizophrenia	-0.0574006	5.14e-11	130644	Stroke volume of right ventricular	-0.0718885	0.540621	35932	0.00164261	214.947
rs12771371	10	54063083	A	G	Schizophrenia	-0.0524027	1.94e-08	130644	Stroke volume of right ventricular	-0.00069319	0.995629	35932	0.00117684	153.926
rs12877581	13	74325499	C	G	Schizophrenia	0.0596014	1.8e-09	130644	Stroke volume of right ventricular	-0.0626269	0.635476	35932	0.00142286	186.15
rs13016542	2	145183851	C	T	Schizophrenia	-0.0883039	8.28e-12	130644	Stroke volume of right ventricular	0.213807	0.222586	35932	0.00183249	239.84
rs13195636	6	27509493	C	A	Schizophrenia	-0.210504	6.55e-40	130644	Stroke volume of right ventricular	0.129227	0.48127	35932	0.00733088	964.793
rs13233308	7	87244960	T	C	Schizophrenia	-0.0487044	1.75e-08	130644	Stroke volume of right ventricular	-0.0372687	0.749629	35932	0.00118484	154.974
rs132582	22	39988175	T	C	Schizophrenia	-0.0509972	3.26e-09	130644	Stroke volume of right ventricular	-0.0574322	0.627877	35932	0.00128982	168.723
rs1430894	3	17868759	T	C	Schizophrenia	0.0532953	6.15e-10	130644	Stroke volume of right ventricular	-0.000379631	0.997404	35932	0.00141855	185.586
rs145071536	1	243793012	C	T	Schizophrenia	0.0851005	1.62e-12	130644	Stroke volume of right ventricular	0.0396624	0.793187	35932	0.00224702	294.216
rs1451488	2	199990107	G	A	Schizophrenia	0.0708947	4.47e-16	130644	Stroke volume of right ventricular	-0.0446459	0.703502	35932	0.00248262	325.142
rs149165	16	58659307	G	T	Schizophrenia	-0.0481995	3e-08	130644	Stroke volume of right ventricular	0.058101	0.621148	35932	0.00114805	150.156
rs1604060	3	117772036	G	A	Schizophrenia	0.0772051	3.24e-08	130644	Stroke volume of right ventricular	-0.0731867	0.69538	35932	0.00121329	158.699
rs1615350	12	123650335	T	C	Schizophrenia	-0.0736036	4.92e-14	130644	Stroke volume of right ventricular	0.0669553	0.619802	35932	0.00206367	270.16
rs167924	3	107379837	G	A	Schizophrenia	0.0501992	2.34e-08	130644	Stroke volume of right ventricular	0.0489856	0.686383	35932	0.00117349	153.487
rs16851048	1	177276006	C	T	Schizophrenia	0.0744973	4.15e-12	130644	Stroke volume of right ventricular	0.0169949	0.907725	35932	0.00174238	228.025
rs16867571	5	88743219	G	A	Schizophrenia	-0.0657035	2.68e-10	130644	Stroke volume of right ventricular	0.0946757	0.486386	35932	0.00155216	203.092
rs17194490	3	2547786	T	G	Schizophrenia	0.0781994	1.8e-11	130644	Stroke volume of right ventricular	0.0402874	0.798961	35932	0.00165206	216.185
rs1860002	12	2413803	T	C	Schizophrenia	-0.0837987	1.04e-21	130644	Stroke volume of right ventricular	-0.102017	0.386641	35932	0.00348514	456.898
rs187557	5	106766340	T	C	Schizophrenia	-0.0666956	2.03e-08	130644	Stroke volume of right ventricular	0.0256342	0.874061	35932	0.00114674	149.984
rs1881046	2	156835793	T	G	Schizophrenia	-0.0507026	3.39e-08	130644	Stroke volume of right ventricular	-0.152556	0.215038	35932	0.00115375	150.903
rs1901512	5	101723875	C	T	Schizophrenia	-0.058401	5.72e-10	130644	Stroke volume of right ventricular	-0.237559	0.0609001	35932	0.00143521	187.768
rs1915019	8	89283689	G	A	Schizophrenia	-0.0570984	6.57e-09	130644	Stroke volume of right ventricular	-0.0027304	0.98402	35932	0.00122258	159.916
rs2053079	19	30987423	G	A	Schizophrenia	0.0598986	3.01e-09	130644	Stroke volume of right ventricular	-0.0450305	0.740946	35932	0.00129759	169.74
rs2078266	9	138378856	G	A	Schizophrenia	-0.0696007	2.94e-08	130644	Stroke volume of right ventricular	-0.0461071	0.786712	35932	0.00137343	179.675
rs215412	4	23423586	A	G	Schizophrenia	0.0577033	2.69e-10	130644	Stroke volume of right ventricular	-0.0174891	0.888517	35932	0.00146783	192.042
rs2167378	2	200045258	T	C	Schizophrenia	-0.0648978	7.3e-14	130644	Stroke volume of right ventricular	0.0562695	0.629657	35932	0.00207452	271.583
rs217336	6	84341803	A	C	Schizophrenia	-0.0503033	8.05e-09	130644	Stroke volume of right ventricular	-0.103	0.388336	35932	0.00124317	162.612
rs2252074	7	104594253	G	T	Schizophrenia	0.0685037	6.19e-15	130644	Stroke volume of right ventricular	-0.131413	0.269706	35932	0.0022429	293.676
rs2332700	14	72417326	G	C	Schizophrenia	-0.0750982	3.88e-14	130644	Stroke volume of right ventricular	0.0314211	0.815832	35932	0.00209788	274.648
rs2333321	4	176859992	G	A	Schizophrenia	-0.0712038	1.25e-11	130644	Stroke volume of right ventricular	0.0856207	0.553704	35932	0.00167042	218.592
rs2381411	9	36319928	C	T	Schizophrenia	0.050399	1.25e-08	130644	Stroke volume of right ventricular	0.114247	0.339689	35932	0.00122124	159.74
rs2455415	13	38860697	T	C	Schizophrenia	0.0494949	1.69e-08	130644	Stroke volume of right ventricular	-0.0177886	0.88062	35932	0.00118779	155.36
rs2815731	6	73155285	A	C	Schizophrenia	-0.0600033	4.39e-11	130644	Stroke volume of right ventricular	-0.080776	0.512111	35932	0.001655	216.571
rs2909457	2	162845855	A	G	Schizophrenia	-0.0489997	1.48e-08	130644	Stroke volume of right ventricular	-0.0520018	0.657393	35932	0.00118082	154.447
rs2999392	14	51655145	T	C	Schizophrenia	0.0517987	3.05e-08	130644	Stroke volume of right ventricular	0.095254	0.452595	35932	0.00114579	149.86
rs308697	3	161487491	A	C	Schizophrenia	-0.0501036	8.83e-09	130644	Stroke volume of right ventricular	0.164197	0.160164	35932	0.00123462	161.493
rs35351411	15	61872197	C	A	Schizophrenia	0.0635044	2.21e-13	130644	Stroke volume of right ventricular	-0.139261	0.236421	35932	0.00200079	261.911
rs35426637	7	110988593	T	G	Schizophrenia	-0.0622985	2.15e-11	130644	Stroke volume of right ventricular	-0.0469932	0.709108	35932	0.00170011	222.484
rs3739118	2	201253769	A	G	Schizophrenia	-0.057004	2.36e-09	130644	Stroke volume of right ventricular	-0.146024	0.257883	35932	0.00134085	175.406
rs3770754	2	37575381	G	C	Schizophrenia	-0.052896	5.35e-09	130644	Stroke volume of right ventricular	-0.0307386	0.80076	35932	0.00130149	170.251
rs3791710	2	212290048	C	T	Schizophrenia	-0.0600033	3.02e-08	130644	Stroke volume of right ventricular	-0.0967878	0.502015	35932	0.00116502	152.379
rs3802924	11	133827733	C	A	Schizophrenia	-0.0736036	9.58e-12	130644	Stroke volume of right ventricular	-0.368557	0.0131121	35932	0.00181005	236.897
rs3824451	9	101071522	C	T	Schizophrenia	0.0655951	2.54e-08	130644	Stroke volume of right ventricular	-0.110197	0.488369	35932	0.00111519	145.853
rs4575535	16	89559297	G	A	Schizophrenia	0.0557982	5.77e-09	130644	Stroke volume of right ventricular	0.180284	0.152559	35932	0.00129758	169.739
rs4632195	18	50746748	T	C	Schizophrenia	0.0471964	4.59e-08	130644	Stroke volume of right ventricular	-0.0381019	0.752486	35932	0.00111197	145.431
rs4636654	11	28642653	A	G	Schizophrenia	-0.0483043	4.89e-08	130644	Stroke volume of right ventricular	-0.0338391	0.775883	35932	0.00112184	146.723
rs4653164	1	36627542	T	C	Schizophrenia	0.0511038	3.08e-08	130644	Stroke volume of right ventricular	-0.227061	0.072269	35932	0.00115838	151.509
rs4766428	12	110723245	T	C	Schizophrenia	0.0750038	3.93e-17	130644	Stroke volume of right ventricular	-0.121056	0.305118	35932	0.00277362	363.359
rs4779050	15	83368738	G	T	Schizophrenia	-0.0579953	7.27e-11	130644	Stroke volume of right ventricular	0.142516	0.250206	35932	0.00156273	204.478
rs4812325	20	37485458	A	G	Schizophrenia	0.0719042	8.96e-16	130644	Stroke volume of right ventricular	-0.25329	0.0345691	35932	0.00244597	320.329
rs4921741	8	17070926	G	A	Schizophrenia	0.0559991	1.21e-08	130644	Stroke volume of right ventricular	-0.169645	0.211614	35932	0.0012097	158.229
rs498591	9	14509105	T	A	Schizophrenia	0.0724954	2.11e-09	130644	Stroke volume of right ventricular	0.16569	0.323561	35932	0.00131057	171.441
rs500102	9	77358745	C	T	Schizophrenia	-0.0517002	4.87e-09	130644	Stroke volume of right ventricular	0.0848532	0.475906	35932	0.00129219	169.032
rs505061	9	22767164	A	C	Schizophrenia	0.0534957	5.8e-10	130644	Stroke volume of right ventricular	-0.106901	0.358099	35932	0.00143007	187.095
rs56205728	15	40567237	A	G	Schizophrenia	0.0630037	1.01e-10	130644	Stroke volume of right ventricular	0.183369	0.165192	35932	0.00162455	212.58
rs56335113	1	30427639	G	A	Schizophrenia	-0.064701	6.02e-12	130644	Stroke volume of right ventricular	-0.045781	0.717211	35932	0.00176818	231.408
rs57433322	17	19141582	G	C	Schizophrenia	-0.0830996	1.99e-09	130644	Stroke volume of right ventricular	0.47377	0.00830897	35932	0.00147939	193.557
rs5751191	22	42370991	C	T	Schizophrenia	0.0655951	3e-14	130644	Stroke volume of right ventricular	-0.0086358	0.941241	35932	0.00215135	281.663
rs58120505	7	2029867	C	T	Schizophrenia	-0.089603	2.24e-24	130644	Stroke volume of right ventricular	0.0288429	0.806809	35932	0.00390638	512.339
rs6001259	22	39247750	T	C	Schizophrenia	0.1915	3.7e-08	126538	Stroke volume of right ventricular	0.707623	0.134396	35932	0.00115474	146.285
rs6010045	22	51103091	C	T	Schizophrenia	0.0548998	7.44e-09	130263	Stroke volume of right ventricular	-0.0409793	0.743625	35932	0.00127067	165.73
rs60135207	3	71563777	T	G	Schizophrenia	-0.0495994	1.53e-08	130644	Stroke volume of right ventricular	0.152607	0.197037	35932	0.0011945	156.239
rs61857878	10	92789488	T	A	Schizophrenia	-0.0600974	4.44e-09	130644	Stroke volume of right ventricular	0.0199721	0.882021	35932	0.00136872	179.057
rs61937595	12	57682956	T	C	Schizophrenia	-0.130098	1.15e-15	130644	Stroke volume of right ventricular	-0.0356984	0.863316	35932	0.00282777	370.474
rs62018952	15	44080737	C	T	Schizophrenia	0.0584027	1.94e-09	130644	Stroke volume of right ventricular	-0.111735	0.391393	35932	0.00135701	177.523
rs62183855	2	172956449	C	A	Schizophrenia	-0.0660967	2.66e-09	130644	Stroke volume of right ventricular	-0.0612024	0.672467	35932	0.00135551	177.327
rs634940	6	93077500	T	G	Schizophrenia	0.0663962	1.78e-11	130644	Stroke volume of right ventricular	0.206592	0.120607	35932	0.00166195	217.482
rs6482437	10	18726326	C	A	Schizophrenia	0.0989036	3.33e-12	130644	Stroke volume of right ventricular	-0.0532539	0.776335	35932	0.00194574	254.691
rs6538539	12	95195293	T	G	Schizophrenia	-0.0567961	4.43e-11	130644	Stroke volume of right ventricular	-0.00996994	0.932345	35932	0.00159741	209.022
rs6549963	3	30044778	C	T	Schizophrenia	-0.0483043	4.31e-08	130644	Stroke volume of right ventricular	0.0402961	0.733891	35932	0.00113372	148.28
rs6673880	1	2373168	G	A	Schizophrenia	0.062301	7.19e-12	130644	Stroke volume of right ventricular	0.0432724	0.712803	35932	0.00194051	254.005
rs6715366	2	2327295	A	G	Schizophrenia	0.0540972	2.49e-08	130644	Stroke volume of right ventricular	-0.0877583	0.500863	35932	0.0011455	149.822
rs6721531	2	79426855	T	A	Schizophrenia	-0.0517002	1.47e-08	130644	Stroke volume of right ventricular	0.0648599	0.595889	35932	0.00120131	157.13
rs6798742	3	63903759	G	A	Schizophrenia	0.0610991	4.57e-11	130644	Stroke volume of right ventricular	-0.110602	0.384836	35932	0.00158844	207.847
rs6943762	7	86403263	C	T	Schizophrenia	-0.105098	1.57e-15	130644	Stroke volume of right ventricular	-0.0578964	0.741558	35932	0.00249851	327.228
rs6974218	7	110056000	C	A	Schizophrenia	-0.0548953	6.8e-10	130644	Stroke volume of right ventricular	0.0559605	0.642509	35932	0.00142283	186.146
rs6984242	8	60700469	A	G	Schizophrenia	-0.0546965	3.85e-10	130644	Stroke volume of right ventricular	0.184944	0.119252	35932	0.00143602	187.874
rs708228	11	57585662	T	C	Schizophrenia	0.0527997	6.56e-09	130644	Stroke volume of right ventricular	-0.264831	0.0341217	35932	0.00123087	161.001
rs7112616	11	130805334	C	T	Schizophrenia	-0.0522034	1.52e-09	130644	Stroke volume of right ventricular	-0.140086	0.231178	35932	0.00136258	178.252
rs7113199	11	134247187	C	A	Schizophrenia	-0.0522983	2.8e-08	130644	Stroke volume of right ventricular	-0.0253404	0.843914	35932	0.00113991	149.09
rs72802868	5	152235215	T	G	Schizophrenia	-0.0691995	4.55e-13	130644	Stroke volume of right ventricular	-0.175861	0.166646	35932	0.00198787	260.217
rs728055	7	137072531	A	T	Schizophrenia	-0.0673969	8.85e-14	130644	Stroke volume of right ventricular	-0.0940565	0.442639	35932	0.00208799	273.35
rs72943392	11	81178838	C	G	Schizophrenia	0.0534957	2.39e-08	130644	Stroke volume of right ventricular	-0.0927598	0.476141	35932	0.00117607	153.826
rs72986630	19	11849736	T	C	Schizophrenia	0.112296	3.59e-10	130644	Stroke volume of right ventricular	0.0594079	0.808568	35932	0.00159839	209.151
rs73292401	17	12875908	A	T	Schizophrenia	0.0676045	5.48e-10	130644	Stroke volume of right ventricular	-0.113988	0.443451	35932	0.00141806	185.521
rs7515363	1	200414959	T	C	Schizophrenia	-0.0535029	1.84e-09	130644	Stroke volume of right ventricular	0.0777976	0.518301	35932	0.00135021	176.632
rs7575796	2	97746526	G	A	Schizophrenia	-0.0963006	2.07e-08	130644	Stroke volume of right ventricular	0.120846	0.591875	35932	0.00157959	206.687
rs7634476	3	136398387	G	A	Schizophrenia	0.0577033	5.46e-11	130644	Stroke volume of right ventricular	0.0597257	0.615256	35932	0.00161558	211.405
rs7647398	3	180733150	T	C	Schizophrenia	-0.0774979	1.07e-12	130644	Stroke volume of right ventricular	-0.251841	0.085046	35932	0.0019219	251.564
rs778371	2	233743109	G	A	Schizophrenia	0.0806029	1.49e-17	130644	Stroke volume of right ventricular	-0.138948	0.284754	35932	0.00265336	347.562
rs7798283	7	133128127	G	T	Schizophrenia	-0.074003	3.49e-08	130644	Stroke volume of right ventricular	0.119649	0.501778	35932	0.00126299	165.208
rs79210963	7	24717969	C	T	Schizophrenia	0.0856015	4.14e-10	130644	Stroke volume of right ventricular	0.238538	0.193139	35932	0.00141183	184.705
rs79445414	8	33863561	C	T	Schizophrenia	0.1234	2.8e-08	130644	Stroke volume of right ventricular	0.129317	0.649242	35932	0.00116948	152.962
rs8055219	16	13753384	A	G	Schizophrenia	0.0665031	5.69e-11	130644	Stroke volume of right ventricular	-0.000429026	0.997562	35932	0.00156172	204.346
rs8138941	22	50290678	A	G	Schizophrenia	0.0580953	4.46e-08	130644	Stroke volume of right ventricular	-0.338834	0.019228	35932	0.00109611	143.355
rs9304548	18	27500959	A	C	Schizophrenia	-0.0567016	1.59e-08	130644	Stroke volume of right ventricular	0.0222143	0.866846	35932	0.00121206	158.538
rs9318627	13	79930079	C	A	Schizophrenia	-0.0611986	4.35e-12	130644	Stroke volume of right ventricular	-0.187852	0.113219	35932	0.00179773	235.282
rs9454727	6	70003389	G	A	Schizophrenia	-0.054403	3.35e-08	130644	Stroke volume of right ventricular	-0.101939	0.44011	35932	0.00117482	153.662
rs9461916	6	33796794	C	T	Schizophrenia	0.0532953	1.64e-09	130644	Stroke volume of right ventricular	0.0466988	0.693895	35932	0.00137	179.225
rs9636107	18	53200117	G	A	Schizophrenia	0.0698969	5.11e-16	130644	Stroke volume of right ventricular	0.0874123	0.456889	35932	0.00243457	318.833
rs9687282	5	139065988	G	T	Schizophrenia	0.0525994	7.33e-09	130644	Stroke volume of right ventricular	0.0870187	0.483179	35932	0.00123087	161.002
rs9876421	3	36848316	T	C	Schizophrenia	0.0625033	9.19e-12	130644	Stroke volume of right ventricular	0.0257459	0.834968	35932	0.00176074	230.432
rs1000237	19	19518316	A	T	Schizophrenia	0.0732053	2.8e-16	130644	End diastolic volume of left ventricular	0.0859089	0.665686	32525	0.00245416	321.405
rs10035564	5	45252500	G	A	Schizophrenia	0.0668024	4.38e-13	130644	End diastolic volume of left ventricular	-0.00790739	0.968811	32525	0.00197637	258.708
rs10086619	8	111580570	G	A	Schizophrenia	0.0722052	4.97e-10	130644	End diastolic volume of left ventricular	-0.490038	0.0545819	32525	0.00140849	184.268
rs10861176	12	104631552	A	G	Schizophrenia	0.0555021	1.59e-08	130644	End diastolic volume of left ventricular	-0.109487	0.610242	32525	0.00119419	156.197
rs10873538	14	104255569	G	T	Schizophrenia	0.0665031	3.01e-13	130644	End diastolic volume of left ventricular	0.0550708	0.783132	32525	0.00196759	257.557
rs10876446	12	53760710	C	G	Schizophrenia	0.0540022	1.03e-08	130644	End diastolic volume of left ventricular	-0.433211	0.0348377	32525	0.00125198	163.766
rs10957321	8	65605878	A	G	Schizophrenia	0.0475949	3.48e-08	130644	End diastolic volume of left ventricular	-0.160797	0.397954	32525	0.00113209	148.066
rs11027839	11	24389235	C	A	Schizophrenia	0.0515038	2.4e-09	130644	End diastolic volume of left ventricular	-0.158803	0.403663	32525	0.00132632	173.503
rs11136325	8	144870701	A	G	Schizophrenia	-0.0537967	3.05e-09	130644	End diastolic volume of left ventricular	0.387266	0.0494907	32525	0.00141092	184.586
rs11165867	1	97878068	T	C	Schizophrenia	0.0743034	1.3e-10	130644	End diastolic volume of left ventricular	0.120771	0.639604	32525	0.00148404	194.167
rs113264400	20	62150128	C	T	Schizophrenia	0.112296	2.86e-08	130644	End diastolic volume of left ventricular	-0.351519	0.439081	32525	0.00115249	150.737
rs11587347	1	239198959	G	C	Schizophrenia	0.103895	1.53e-12	130644	End diastolic volume of left ventricular	0.635263	0.0502734	32525	0.00183855	240.634
rs11664298	18	77578986	A	G	Schizophrenia	0.0773995	8.94e-13	130644	End diastolic volume of left ventricular	0.069972	0.767089	32525	0.00186611	244.248
rs11693094	2	185601420	T	C	Schizophrenia	-0.054403	4.29e-10	130644	End diastolic volume of left ventricular	0.227624	0.234117	32525	0.00147084	192.437
rs11696755	20	48105317	C	T	Schizophrenia	0.0636962	7.26e-09	130644	End diastolic volume of left ventricular	0.263827	0.286008	32525	0.00121833	159.359
rs11740474	5	153680747	T	A	Schizophrenia	0.0536962	1.13e-09	130644	End diastolic volume of left ventricular	-0.0233753	0.903942	32525	0.00139998	183.152
rs11941714	4	31202669	A	G	Schizophrenia	-0.0515957	3.07e-08	130644	End diastolic volume of left ventricular	-0.311922	0.128999	32525	0.00118786	155.369
rs1198588	1	98552832	T	A	Schizophrenia	0.102598	1.73e-21	130644	End diastolic volume of left ventricular	0.527271	0.0248279	32525	0.00351698	461.087
rs12129573	1	73768366	A	C	Schizophrenia	0.0777994	2.28e-18	130644	End diastolic volume of left ventricular	0.0589455	0.767692	32525	0.00280901	368.008
rs12138231	1	150115398	A	T	Schizophrenia	0.0669949	7.99e-09	130644	End diastolic volume of left ventricular	-0.033964	0.889786	32525	0.0013421	175.571
rs12151767	2	198274929	A	G	Schizophrenia	-0.0611045	1.31e-12	130644	End diastolic volume of left ventricular	0.112737	0.554023	32525	0.00186562	244.184
rs12285419	11	46343189	A	C	Schizophrenia	0.0849045	1.05e-14	130644	End diastolic volume of left ventricular	0.378131	0.115777	32525	0.00220092	288.168
rs12293670	11	124612932	G	A	Schizophrenia	-0.0704957	1.56e-14	130644	End diastolic volume of left ventricular	-0.0159466	0.937374	32525	0.00223038	292.032
rs12303743	12	72259954	C	G	Schizophrenia	0.0874988	1.59e-09	130644	End diastolic volume of left ventricular	0.636602	0.0454819	32525	0.00130404	170.585
rs12489270	3	16875823	C	T	Schizophrenia	0.0579046	7.47e-11	130644	End diastolic volume of left ventricular	0.395863	0.0461903	32525	0.00157169	205.652
rs12652777	5	155775075	C	T	Schizophrenia	-0.0487997	1.52e-08	130644	End diastolic volume of left ventricular	-0.142732	0.451829	32525	0.0011884	155.44
rs12712510	2	22749726	C	T	Schizophrenia	-0.0574006	5.14e-11	130644	End diastolic volume of left ventricular	0.0241963	0.899333	32525	0.00164261	214.947
rs12771371	10	54063083	A	G	Schizophrenia	-0.0524027	1.94e-08	130644	End diastolic volume of left ventricular	0.170347	0.40821	32525	0.00117684	153.926
rs12877581	13	74325499	C	G	Schizophrenia	0.0596014	1.8e-09	130644	End diastolic volume of left ventricular	-0.267821	0.212658	32525	0.00142286	186.15
rs13016542	2	145183851	C	T	Schizophrenia	-0.0883039	8.28e-12	130644	End diastolic volume of left ventricular	0.235629	0.409334	32525	0.00183249	239.84
rs13195636	6	27509493	C	A	Schizophrenia	-0.210504	6.55e-40	130644	End diastolic volume of left ventricular	-0.0331661	0.911549	32525	0.00733088	964.793
rs13233308	7	87244960	T	C	Schizophrenia	-0.0487044	1.75e-08	130644	End diastolic volume of left ventricular	-0.0965135	0.611902	32525	0.00118484	154.974
rs132582	22	39988175	T	C	Schizophrenia	-0.0509972	3.26e-09	130644	End diastolic volume of left ventricular	0.102053	0.597628	32525	0.00128982	168.723
rs1430894	3	17868759	T	C	Schizophrenia	0.0532953	6.15e-10	130644	End diastolic volume of left ventricular	-0.0440587	0.816972	32525	0.00141855	185.586
rs145071536	1	243793012	C	T	Schizophrenia	0.0851005	1.62e-12	130644	End diastolic volume of left ventricular	-0.136849	0.57875	32525	0.00224702	294.216
rs1451488	2	199990107	G	A	Schizophrenia	0.0708947	4.47e-16	130644	End diastolic volume of left ventricular	0.0843789	0.658875	32525	0.00248262	325.142
rs149165	16	58659307	G	T	Schizophrenia	-0.0481995	3e-08	130644	End diastolic volume of left ventricular	0.0368322	0.847581	32525	0.00114805	150.156
rs1604060	3	117772036	G	A	Schizophrenia	0.0772051	3.24e-08	130644	End diastolic volume of left ventricular	0.00981398	0.974338	32525	0.00121329	158.699
rs1615350	12	123650335	T	C	Schizophrenia	-0.0736036	4.92e-14	130644	End diastolic volume of left ventricular	-0.326445	0.137716	32525	0.00206367	270.16
rs167924	3	107379837	G	A	Schizophrenia	0.0501992	2.34e-08	130644	End diastolic volume of left ventricular	0.0394464	0.841796	32525	0.00117349	153.487
rs16851048	1	177276006	C	T	Schizophrenia	0.0744973	4.15e-12	130644	End diastolic volume of left ventricular	-0.102826	0.666435	32525	0.00174238	228.025
rs16867571	5	88743219	G	A	Schizophrenia	-0.0657035	2.68e-10	130644	End diastolic volume of left ventricular	0.0493887	0.823518	32525	0.00155216	203.092
rs17194490	3	2547786	T	G	Schizophrenia	0.0781994	1.8e-11	130644	End diastolic volume of left ventricular	0.351509	0.17197	32525	0.00165206	216.185
rs1860002	12	2413803	T	C	Schizophrenia	-0.0837987	1.04e-21	130644	End diastolic volume of left ventricular	-0.408418	0.0334467	32525	0.00348514	456.898
rs187557	5	106766340	T	C	Schizophrenia	-0.0666956	2.03e-08	130644	End diastolic volume of left ventricular	-0.188596	0.47367	32525	0.00114674	149.984
rs1881046	2	156835793	T	G	Schizophrenia	-0.0507026	3.39e-08	130644	End diastolic volume of left ventricular	-0.338983	0.0910165	32525	0.00115375	150.903
rs1901512	5	101723875	C	T	Schizophrenia	-0.058401	5.72e-10	130644	End diastolic volume of left ventricular	-0.010386	0.959894	32525	0.00143521	187.768
rs1915019	8	89283689	G	A	Schizophrenia	-0.0570984	6.57e-09	130644	End diastolic volume of left ventricular	-0.290311	0.190189	32525	0.00122258	159.916
rs2053079	19	30987423	G	A	Schizophrenia	0.0598986	3.01e-09	130644	End diastolic volume of left ventricular	-0.20403	0.357385	32525	0.00129759	169.74
rs2078266	9	138378856	G	A	Schizophrenia	-0.0696007	2.94e-08	130644	End diastolic volume of left ventricular	0.0969916	0.726653	32525	0.00137343	179.675
rs215412	4	23423586	A	G	Schizophrenia	0.0577033	2.69e-10	130644	End diastolic volume of left ventricular	-0.346964	0.0865508	32525	0.00146783	192.042
rs2167378	2	200045258	T	C	Schizophrenia	-0.0648978	7.3e-14	130644	End diastolic volume of left ventricular	-0.0948545	0.61772	32525	0.00207452	271.583
rs217336	6	84341803	A	C	Schizophrenia	-0.0503033	8.05e-09	130644	End diastolic volume of left ventricular	-0.32223	0.097564	32525	0.00124317	162.612
rs2252074	7	104594253	G	T	Schizophrenia	0.0685037	6.19e-15	130644	End diastolic volume of left ventricular	-0.339253	0.0803827	32525	0.0022429	293.676
rs2332700	14	72417326	G	C	Schizophrenia	-0.0750982	3.88e-14	130644	End diastolic volume of left ventricular	-0.0648178	0.76856	32525	0.00209788	274.648
rs2333321	4	176859992	G	A	Schizophrenia	-0.0712038	1.25e-11	130644	End diastolic volume of left ventricular	0.122774	0.602473	32525	0.00167042	218.592
rs2381411	9	36319928	C	T	Schizophrenia	0.050399	1.25e-08	130644	End diastolic volume of left ventricular	0.0175893	0.928107	32525	0.00122124	159.74
rs2455415	13	38860697	T	C	Schizophrenia	0.0494949	1.69e-08	130644	End diastolic volume of left ventricular	-0.258193	0.181481	32525	0.00118779	155.36
rs2815731	6	73155285	A	C	Schizophrenia	-0.0600033	4.39e-11	130644	End diastolic volume of left ventricular	-0.0660026	0.741894	32525	0.001655	216.571
rs2909457	2	162845855	A	G	Schizophrenia	-0.0489997	1.48e-08	130644	End diastolic volume of left ventricular	0.051089	0.789081	32525	0.00118082	154.447
rs2999392	14	51655145	T	C	Schizophrenia	0.0517987	3.05e-08	130644	End diastolic volume of left ventricular	0.173846	0.400185	32525	0.00114579	149.86
rs308697	3	161487491	A	C	Schizophrenia	-0.0501036	8.83e-09	130644	End diastolic volume of left ventricular	0.0995256	0.600883	32525	0.00123462	161.493
rs35351411	15	61872197	C	A	Schizophrenia	0.0635044	2.21e-13	130644	End diastolic volume of left ventricular	-0.0921299	0.630472	32525	0.00200079	261.911
rs35426637	7	110988593	T	G	Schizophrenia	-0.0622985	2.15e-11	130644	End diastolic volume of left ventricular	0.19577	0.34055	32525	0.00170011	222.484
rs3739118	2	201253769	A	G	Schizophrenia	-0.057004	2.36e-09	130644	End diastolic volume of left ventricular	-0.617056	0.00333687	32525	0.00134085	175.406
rs3770754	2	37575381	G	C	Schizophrenia	-0.052896	5.35e-09	130644	End diastolic volume of left ventricular	-0.135581	0.49411	32525	0.00130149	170.251
rs3791710	2	212290048	C	T	Schizophrenia	-0.0600033	3.02e-08	130644	End diastolic volume of left ventricular	0.215575	0.359426	32525	0.00116502	152.379
rs3802924	11	133827733	C	A	Schizophrenia	-0.0736036	9.58e-12	130644	End diastolic volume of left ventricular	-0.0733861	0.761268	32525	0.00181005	236.897
rs3824451	9	101071522	C	T	Schizophrenia	0.0655951	2.54e-08	130644	End diastolic volume of left ventricular	-0.153992	0.552689	32525	0.00111519	145.853
rs4575535	16	89559297	G	A	Schizophrenia	0.0557982	5.77e-09	130644	End diastolic volume of left ventricular	0.233601	0.255262	32525	0.00129758	169.739
rs4632195	18	50746748	T	C	Schizophrenia	0.0471964	4.59e-08	130644	End diastolic volume of left ventricular	-0.18486	0.347228	32525	0.00111197	145.431
rs4636654	11	28642653	A	G	Schizophrenia	-0.0483043	4.89e-08	130644	End diastolic volume of left ventricular	-0.311391	0.108485	32525	0.00112184	146.723
rs4653164	1	36627542	T	C	Schizophrenia	0.0511038	3.08e-08	130644	End diastolic volume of left ventricular	-0.22909	0.265082	32525	0.00115838	151.509
rs4766428	12	110723245	T	C	Schizophrenia	0.0750038	3.93e-17	130644	End diastolic volume of left ventricular	-0.100442	0.601528	32525	0.00277362	363.359
rs4779050	15	83368738	G	T	Schizophrenia	-0.0579953	7.27e-11	130644	End diastolic volume of left ventricular	0.30663	0.129103	32525	0.00156273	204.478
rs4812325	20	37485458	A	G	Schizophrenia	0.0719042	8.96e-16	130644	End diastolic volume of left ventricular	-0.245291	0.209457	32525	0.00244597	320.329
rs4921741	8	17070926	G	A	Schizophrenia	0.0559991	1.21e-08	130644	End diastolic volume of left ventricular	-0.252832	0.25345	32525	0.0012097	158.229
rs498591	9	14509105	T	A	Schizophrenia	0.0724954	2.11e-09	130644	End diastolic volume of left ventricular	-0.0169229	0.950661	32525	0.00131057	171.441
rs500102	9	77358745	C	T	Schizophrenia	-0.0517002	4.87e-09	130644	End diastolic volume of left ventricular	0.0642867	0.74047	32525	0.00129219	169.032
rs505061	9	22767164	A	C	Schizophrenia	0.0534957	5.8e-10	130644	End diastolic volume of left ventricular	-0.0198064	0.916731	32525	0.00143007	187.095
rs56205728	15	40567237	A	G	Schizophrenia	0.0630037	1.01e-10	130644	End diastolic volume of left ventricular	-0.00466105	0.982734	32525	0.00162455	212.58
rs56335113	1	30427639	G	A	Schizophrenia	-0.064701	6.02e-12	130644	End diastolic volume of left ventricular	-0.379776	0.0653933	32525	0.00176818	231.408
rs57433322	17	19141582	G	C	Schizophrenia	-0.0830996	1.99e-09	130644	End diastolic volume of left ventricular	0.353481	0.227918	32525	0.00147939	193.557
rs5751191	22	42370991	C	T	Schizophrenia	0.0655951	3e-14	130644	End diastolic volume of left ventricular	0.351123	0.0661745	32525	0.00215135	281.663
rs58120505	7	2029867	C	T	Schizophrenia	-0.089603	2.24e-24	130644	End diastolic volume of left ventricular	0.352434	0.0665679	32525	0.00390638	512.339
rs6001259	22	39247750	T	C	Schizophrenia	0.1915	3.7e-08	126538	End diastolic volume of left ventricular	1.02938	0.179045	32525	0.00115474	146.285
rs6010045	22	51103091	C	T	Schizophrenia	0.0548998	7.44e-09	130263	End diastolic volume of left ventricular	-0.0914706	0.654646	32525	0.00127067	165.73
rs60135207	3	71563777	T	G	Schizophrenia	-0.0495994	1.53e-08	130644	End diastolic volume of left ventricular	0.262593	0.172593	32525	0.0011945	156.239
rs61857878	10	92789488	T	A	Schizophrenia	-0.0600974	4.44e-09	130644	End diastolic volume of left ventricular	0.145023	0.509052	32525	0.00136872	179.057
rs61937595	12	57682956	T	C	Schizophrenia	-0.130098	1.15e-15	130644	End diastolic volume of left ventricular	-0.0629862	0.852066	32525	0.00282777	370.474
rs62018952	15	44080737	C	T	Schizophrenia	0.0584027	1.94e-09	130644	End diastolic volume of left ventricular	-0.237667	0.263174	32525	0.00135701	177.523
rs62183855	2	172956449	C	A	Schizophrenia	-0.0660967	2.66e-09	130644	End diastolic volume of left ventricular	0.00264496	0.991018	32525	0.00135551	177.327
rs634940	6	93077500	T	G	Schizophrenia	0.0663962	1.78e-11	130644	End diastolic volume of left ventricular	-0.281489	0.193718	32525	0.00166195	217.482
rs6482437	10	18726326	C	A	Schizophrenia	0.0989036	3.33e-12	130644	End diastolic volume of left ventricular	-0.401894	0.18805	32525	0.00194574	254.691
rs6538539	12	95195293	T	G	Schizophrenia	-0.0567961	4.43e-11	130644	End diastolic volume of left ventricular	0.161622	0.399053	32525	0.00159741	209.022
rs6549963	3	30044778	C	T	Schizophrenia	-0.0483043	4.31e-08	130644	End diastolic volume of left ventricular	0.25485	0.186128	32525	0.00113372	148.28
rs6673880	1	2373168	G	A	Schizophrenia	0.062301	7.19e-12	130644	End diastolic volume of left ventricular	-0.169846	0.37512	32525	0.00194051	254.005
rs6715366	2	2327295	A	G	Schizophrenia	0.0540972	2.49e-08	130644	End diastolic volume of left ventricular	-0.12894	0.544029	32525	0.0011455	149.822
rs6721531	2	79426855	T	A	Schizophrenia	-0.0517002	1.47e-08	130644	End diastolic volume of left ventricular	0.129551	0.516237	32525	0.00120131	157.13
rs6798742	3	63903759	G	A	Schizophrenia	0.0610991	4.57e-11	130644	End diastolic volume of left ventricular	-0.0384796	0.852319	32525	0.00158844	207.847
rs6943762	7	86403263	C	T	Schizophrenia	-0.105098	1.57e-15	130644	End diastolic volume of left ventricular	0.0502445	0.860637	32525	0.00249851	327.228
rs6974218	7	110056000	C	A	Schizophrenia	-0.0548953	6.8e-10	130644	End diastolic volume of left ventricular	-0.09673	0.622307	32525	0.00142283	186.146
rs6984242	8	60700469	A	G	Schizophrenia	-0.0546965	3.85e-10	130644	End diastolic volume of left ventricular	0.0920471	0.634155	32525	0.00143602	187.874
rs708228	11	57585662	T	C	Schizophrenia	0.0527997	6.56e-09	130644	End diastolic volume of left ventricular	-0.0268554	0.894896	32525	0.00123087	161.001
rs7112616	11	130805334	C	T	Schizophrenia	-0.0522034	1.52e-09	130644	End diastolic volume of left ventricular	-0.142373	0.454978	32525	0.00136258	178.252
rs7113199	11	134247187	C	A	Schizophrenia	-0.0522983	2.8e-08	130644	End diastolic volume of left ventricular	-0.245456	0.241486	32525	0.00113991	149.09
rs72802868	5	152235215	T	G	Schizophrenia	-0.0691995	4.55e-13	130644	End diastolic volume of left ventricular	-0.233763	0.258586	32525	0.00198787	260.217
rs728055	7	137072531	A	T	Schizophrenia	-0.0673969	8.85e-14	130644	End diastolic volume of left ventricular	0.176138	0.377385	32525	0.00208799	273.35
rs72943392	11	81178838	C	G	Schizophrenia	0.0534957	2.39e-08	130644	End diastolic volume of left ventricular	-0.154202	0.466605	32525	0.00117607	153.826
rs72986630	19	11849736	T	C	Schizophrenia	0.112296	3.59e-10	130644	End diastolic volume of left ventricular	-0.195942	0.623449	32525	0.00159839	209.151
rs73292401	17	12875908	A	T	Schizophrenia	0.0676045	5.48e-10	130644	End diastolic volume of left ventricular	0.00783918	0.974227	32525	0.00141806	185.521
rs7515363	1	200414959	T	C	Schizophrenia	-0.0535029	1.84e-09	130644	End diastolic volume of left ventricular	0.104797	0.593012	32525	0.00135021	176.632
rs7575796	2	97746526	G	A	Schizophrenia	-0.0963006	2.07e-08	130644	End diastolic volume of left ventricular	-0.135213	0.712105	32525	0.00157959	206.687
rs7634476	3	136398387	G	A	Schizophrenia	0.0577033	5.46e-11	130644	End diastolic volume of left ventricular	0.093944	0.627434	32525	0.00161558	211.405
rs7647398	3	180733150	T	C	Schizophrenia	-0.0774979	1.07e-12	130644	End diastolic volume of left ventricular	0.0445371	0.852109	32525	0.0019219	251.564
rs778371	2	233743109	G	A	Schizophrenia	0.0806029	1.49e-17	130644	End diastolic volume of left ventricular	-0.0279836	0.894726	32525	0.00265336	347.562
rs7798283	7	133128127	G	T	Schizophrenia	-0.074003	3.49e-08	130644	End diastolic volume of left ventricular	0.374551	0.196891	32525	0.00126299	165.208
rs79210963	7	24717969	C	T	Schizophrenia	0.0856015	4.14e-10	130644	End diastolic volume of left ventricular	0.250895	0.400799	32525	0.00141183	184.705
rs79445414	8	33863561	C	T	Schizophrenia	0.1234	2.8e-08	130644	End diastolic volume of left ventricular	-0.133344	0.772914	32525	0.00116948	152.962
rs8055219	16	13753384	A	G	Schizophrenia	0.0665031	5.69e-11	130644	End diastolic volume of left ventricular	0.111207	0.625718	32525	0.00156172	204.346
rs8138941	22	50290678	A	G	Schizophrenia	0.0580953	4.46e-08	130644	End diastolic volume of left ventricular	-0.0462554	0.844742	32525	0.00109611	143.355
rs9304548	18	27500959	A	C	Schizophrenia	-0.0567016	1.59e-08	130644	End diastolic volume of left ventricular	-0.10038	0.64233	32525	0.00121206	158.538
rs9318627	13	79930079	C	A	Schizophrenia	-0.0611986	4.35e-12	130644	End diastolic volume of left ventricular	0.0974644	0.613767	32525	0.00179773	235.282
rs9454727	6	70003389	G	A	Schizophrenia	-0.054403	3.35e-08	130644	End diastolic volume of left ventricular	-0.0149455	0.944534	32525	0.00117482	153.662
rs9461916	6	33796794	C	T	Schizophrenia	0.0532953	1.64e-09	130644	End diastolic volume of left ventricular	0.250948	0.193344	32525	0.00137	179.225
rs9636107	18	53200117	G	A	Schizophrenia	0.0698969	5.11e-16	130644	End diastolic volume of left ventricular	-0.184242	0.335598	32525	0.00243457	318.833
rs9687282	5	139065988	G	T	Schizophrenia	0.0525994	7.33e-09	130644	End diastolic volume of left ventricular	-0.333187	0.0996218	32525	0.00123087	161.002
rs9876421	3	36848316	T	C	Schizophrenia	0.0625033	9.19e-12	130644	End diastolic volume of left ventricular	-0.0176724	0.930069	32525	0.00176074	230.432
rs1000237	19	19518316	A	T	Schizophrenia	0.0732053	2.8e-16	130644	Ejection fraction of left ventricular	0.0461023	0.335486	32532	0.00245416	321.405
rs10035564	5	45252500	G	A	Schizophrenia	0.0668024	4.38e-13	130644	Ejection fraction of left ventricular	0.00200811	0.967089	32532	0.00197637	258.708
rs10086619	8	111580570	G	A	Schizophrenia	0.0722052	4.97e-10	130644	Ejection fraction of left ventricular	-0.0102933	0.866851	32532	0.00140849	184.268
rs10103330	8	4180090	A	T	Schizophrenia	0.067305	5.07e-10	130644	Ejection fraction of left ventricular	0.0824505	0.165332	32532	0.00141665	185.336
rs10861176	12	104631552	A	G	Schizophrenia	0.0555021	1.59e-08	130644	Ejection fraction of left ventricular	0.0752789	0.145509	32532	0.00119419	156.197
rs10873538	14	104255569	G	T	Schizophrenia	0.0665031	3.01e-13	130644	Ejection fraction of left ventricular	0.0148919	0.757272	32532	0.00196759	257.557
rs10876446	12	53760710	C	G	Schizophrenia	0.0540022	1.03e-08	130644	Ejection fraction of left ventricular	0.0509065	0.303071	32532	0.00125198	163.766
rs10957321	8	65605878	A	G	Schizophrenia	0.0475949	3.48e-08	130644	Ejection fraction of left ventricular	0.0237785	0.603736	32532	0.00113209	148.066
rs11027839	11	24389235	C	A	Schizophrenia	0.0515038	2.4e-09	130644	Ejection fraction of left ventricular	-0.0118796	0.795402	32532	0.00132632	173.503
rs11136325	8	144870701	A	G	Schizophrenia	-0.0537967	3.05e-09	130644	Ejection fraction of left ventricular	0.0169347	0.721313	32532	0.00141092	184.586
rs11165867	1	97878068	T	C	Schizophrenia	0.0743034	1.3e-10	130644	Ejection fraction of left ventricular	-0.0445766	0.473216	32532	0.00148404	194.167
rs113264400	20	62150128	C	T	Schizophrenia	0.112296	2.86e-08	130644	Ejection fraction of left ventricular	0.0960874	0.379548	32532	0.00115249	150.737
rs11587347	1	239198959	G	C	Schizophrenia	0.103895	1.53e-12	130644	Ejection fraction of left ventricular	-0.0268322	0.731473	32532	0.00183855	240.634
rs11664298	18	77578986	A	G	Schizophrenia	0.0773995	8.94e-13	130644	Ejection fraction of left ventricular	-0.0364775	0.521265	32532	0.00186611	244.248
rs11693094	2	185601420	T	C	Schizophrenia	-0.054403	4.29e-10	130644	Ejection fraction of left ventricular	0.0373581	0.417453	32532	0.00147084	192.437
rs11696755	20	48105317	C	T	Schizophrenia	0.0636962	7.26e-09	130644	Ejection fraction of left ventricular	-0.0548037	0.357138	32532	0.00121833	159.359
rs11740474	5	153680747	T	A	Schizophrenia	0.0536962	1.13e-09	130644	Ejection fraction of left ventricular	0.0400356	0.390386	32532	0.00139998	183.152
rs11941714	4	31202669	A	G	Schizophrenia	-0.0515957	3.07e-08	130644	Ejection fraction of left ventricular	0.0687555	0.164799	32532	0.00118786	155.369
rs1198588	1	98552832	T	A	Schizophrenia	0.102598	1.73e-21	130644	Ejection fraction of left ventricular	0.0171272	0.76226	32532	0.00351698	461.087
rs12129573	1	73768366	A	C	Schizophrenia	0.0777994	2.28e-18	130644	Ejection fraction of left ventricular	-0.0202519	0.673604	32532	0.00280901	368.008
rs12138231	1	150115398	A	T	Schizophrenia	0.0669949	7.99e-09	130644	Ejection fraction of left ventricular	-0.117119	0.0473518	32532	0.0013421	175.571
rs12151767	2	198274929	A	G	Schizophrenia	-0.0611045	1.31e-12	130644	Ejection fraction of left ventricular	0.0776668	0.0904859	32532	0.00186562	244.184
rs12285419	11	46343189	A	C	Schizophrenia	0.0849045	1.05e-14	130644	Ejection fraction of left ventricular	-0.0374428	0.51804	32532	0.00220092	288.168
rs12293670	11	124612932	G	A	Schizophrenia	-0.0704957	1.56e-14	130644	Ejection fraction of left ventricular	0.0569011	0.244578	32532	0.00223038	292.032
rs12303743	12	72259954	C	G	Schizophrenia	0.0874988	1.59e-09	130644	Ejection fraction of left ventricular	0.0217954	0.776092	32532	0.00130404	170.585
rs12489270	3	16875823	C	T	Schizophrenia	0.0579046	7.47e-11	130644	Ejection fraction of left ventricular	-0.053385	0.264302	32532	0.00157169	205.652
rs12652777	5	155775075	C	T	Schizophrenia	-0.0487997	1.52e-08	130644	Ejection fraction of left ventricular	-0.0275843	0.545707	32532	0.0011884	155.44
rs12712510	2	22749726	C	T	Schizophrenia	-0.0574006	5.14e-11	130644	Ejection fraction of left ventricular	0.0348665	0.449056	32532	0.00164261	214.947
rs12771371	10	54063083	A	G	Schizophrenia	-0.0524027	1.94e-08	130644	Ejection fraction of left ventricular	-0.0122339	0.805099	32532	0.00117684	153.926
rs12877581	13	74325499	C	G	Schizophrenia	0.0596014	1.8e-09	130644	Ejection fraction of left ventricular	0.0100123	0.846542	32532	0.00142286	186.15
rs13016542	2	145183851	C	T	Schizophrenia	-0.0883039	8.28e-12	130644	Ejection fraction of left ventricular	0.0430793	0.531094	32532	0.00183249	239.84
rs13195636	6	27509493	C	A	Schizophrenia	-0.210504	6.55e-40	130644	Ejection fraction of left ventricular	0.262683	0.000260135	32532	0.00733088	964.793
rs13233308	7	87244960	T	C	Schizophrenia	-0.0487044	1.75e-08	130644	Ejection fraction of left ventricular	-0.040202	0.380024	32532	0.00118484	154.974
rs132582	22	39988175	T	C	Schizophrenia	-0.0509972	3.26e-09	130644	Ejection fraction of left ventricular	-0.050264	0.280093	32532	0.00128982	168.723
rs1430894	3	17868759	T	C	Schizophrenia	0.0532953	6.15e-10	130644	Ejection fraction of left ventricular	0.00363889	0.936738	32532	0.00141855	185.586
rs145071536	1	243793012	C	T	Schizophrenia	0.0851005	1.62e-12	130644	Ejection fraction of left ventricular	-0.0392614	0.508573	32532	0.00224702	294.216
rs1451488	2	199990107	G	A	Schizophrenia	0.0708947	4.47e-16	130644	Ejection fraction of left ventricular	0.0169369	0.712885	32532	0.00248262	325.142
rs149165	16	58659307	G	T	Schizophrenia	-0.0481995	3e-08	130644	Ejection fraction of left ventricular	-0.0937283	0.042253	32532	0.00114805	150.156
rs1604060	3	117772036	G	A	Schizophrenia	0.0772051	3.24e-08	130644	Ejection fraction of left ventricular	0.0615457	0.402221	32532	0.00121329	158.699
rs1615350	12	123650335	T	C	Schizophrenia	-0.0736036	4.92e-14	130644	Ejection fraction of left ventricular	0.0729395	0.16837	32532	0.00206367	270.16
rs167924	3	107379837	G	A	Schizophrenia	0.0501992	2.34e-08	130644	Ejection fraction of left ventricular	0.0606153	0.202844	32532	0.00117349	153.487
rs16851048	1	177276006	C	T	Schizophrenia	0.0744973	4.15e-12	130644	Ejection fraction of left ventricular	0.0972872	0.0905431	32532	0.00174238	228.025
rs16867571	5	88743219	G	A	Schizophrenia	-0.0657035	2.68e-10	130644	Ejection fraction of left ventricular	-0.0220666	0.678843	32532	0.00155216	203.092
rs17194490	3	2547786	T	G	Schizophrenia	0.0781994	1.8e-11	130644	Ejection fraction of left ventricular	0.00555693	0.928563	32532	0.00165206	216.185
rs1860002	12	2413803	T	C	Schizophrenia	-0.0837987	1.04e-21	130644	Ejection fraction of left ventricular	0.062461	0.176785	32532	0.00348514	456.898
rs187557	5	106766340	T	C	Schizophrenia	-0.0666956	2.03e-08	130644	Ejection fraction of left ventricular	-0.0139219	0.826047	32532	0.00114674	149.984
rs1881046	2	156835793	T	G	Schizophrenia	-0.0507026	3.39e-08	130644	Ejection fraction of left ventricular	-0.0499902	0.300702	32532	0.00115375	150.903
rs1901512	5	101723875	C	T	Schizophrenia	-0.058401	5.72e-10	130644	Ejection fraction of left ventricular	-0.0326093	0.511792	32532	0.00143521	187.768
rs1915019	8	89283689	G	A	Schizophrenia	-0.0570984	6.57e-09	130644	Ejection fraction of left ventricular	0.0718807	0.178032	32532	0.00122258	159.916
rs2053079	19	30987423	G	A	Schizophrenia	0.0598986	3.01e-09	130644	Ejection fraction of left ventricular	0.0672245	0.207839	32532	0.00129759	169.74
rs2078266	9	138378856	G	A	Schizophrenia	-0.0696007	2.94e-08	130644	Ejection fraction of left ventricular	-0.0977432	0.14332	32532	0.00137343	179.675
rs215412	4	23423586	A	G	Schizophrenia	0.0577033	2.69e-10	130644	Ejection fraction of left ventricular	-0.0171497	0.725082	32532	0.00146783	192.042
rs2167378	2	200045258	T	C	Schizophrenia	-0.0648978	7.3e-14	130644	Ejection fraction of left ventricular	-0.0201463	0.659803	32532	0.00207452	271.583
rs217336	6	84341803	A	C	Schizophrenia	-0.0503033	8.05e-09	130644	Ejection fraction of left ventricular	0.00268154	0.954363	32532	0.00124317	162.612
rs2252074	7	104594253	G	T	Schizophrenia	0.0685037	6.19e-15	130644	Ejection fraction of left ventricular	0.000174517	0.997019	32532	0.0022429	293.676
rs2332700	14	72417326	G	C	Schizophrenia	-0.0750982	3.88e-14	130644	Ejection fraction of left ventricular	-0.00314309	0.952752	32532	0.00209788	274.648
rs2333321	4	176859992	G	A	Schizophrenia	-0.0712038	1.25e-11	130644	Ejection fraction of left ventricular	-0.00245667	0.96549	32532	0.00167042	218.592
rs2381411	9	36319928	C	T	Schizophrenia	0.050399	1.25e-08	130644	Ejection fraction of left ventricular	0.0956609	0.041479	32532	0.00122124	159.74
rs2455415	13	38860697	T	C	Schizophrenia	0.0494949	1.69e-08	130644	Ejection fraction of left ventricular	-0.0208358	0.654251	32532	0.00118779	155.36
rs2815731	6	73155285	A	C	Schizophrenia	-0.0600033	4.39e-11	130644	Ejection fraction of left ventricular	-0.00560815	0.907527	32532	0.001655	216.571
rs2909457	2	162845855	A	G	Schizophrenia	-0.0489997	1.48e-08	130644	Ejection fraction of left ventricular	-0.00242992	0.957866	32532	0.00118082	154.447
rs2999392	14	51655145	T	C	Schizophrenia	0.0517987	3.05e-08	130644	Ejection fraction of left ventricular	-0.0247897	0.618374	32532	0.00114579	149.86
rs308697	3	161487491	A	C	Schizophrenia	-0.0501036	8.83e-09	130644	Ejection fraction of left ventricular	-0.0702222	0.125399	32532	0.00123462	161.493
rs35351411	15	61872197	C	A	Schizophrenia	0.0635044	2.21e-13	130644	Ejection fraction of left ventricular	-0.0371594	0.419999	32532	0.00200079	261.911
rs35426637	7	110988593	T	G	Schizophrenia	-0.0622985	2.15e-11	130644	Ejection fraction of left ventricular	0.0225273	0.648718	32532	0.00170011	222.484
rs3739118	2	201253769	A	G	Schizophrenia	-0.057004	2.36e-09	130644	Ejection fraction of left ventricular	0.0444366	0.380117	32532	0.00134085	175.406
rs3770754	2	37575381	G	C	Schizophrenia	-0.052896	5.35e-09	130644	Ejection fraction of left ventricular	0.0641335	0.179253	32532	0.00130149	170.251
rs3791710	2	212290048	C	T	Schizophrenia	-0.0600033	3.02e-08	130644	Ejection fraction of left ventricular	-0.0596769	0.292071	32532	0.00116502	152.379
rs3802924	11	133827733	C	A	Schizophrenia	-0.0736036	9.58e-12	130644	Ejection fraction of left ventricular	-0.111605	0.0551453	32532	0.00181005	236.897
rs3824451	9	101071522	C	T	Schizophrenia	0.0655951	2.54e-08	130644	Ejection fraction of left ventricular	-0.0478199	0.443692	32532	0.00111519	145.853
rs4575535	16	89559297	G	A	Schizophrenia	0.0557982	5.77e-09	130644	Ejection fraction of left ventricular	0.0512636	0.29988	32532	0.00129758	169.739
rs4632195	18	50746748	T	C	Schizophrenia	0.0471964	4.59e-08	130644	Ejection fraction of left ventricular	0.0616952	0.192493	32532	0.00111197	145.431
rs4636654	11	28642653	A	G	Schizophrenia	-0.0483043	4.89e-08	130644	Ejection fraction of left ventricular	0.0817496	0.0803135	32532	0.00112184	146.723
rs4653164	1	36627542	T	C	Schizophrenia	0.0511038	3.08e-08	130644	Ejection fraction of left ventricular	0.00366511	0.941015	32532	0.00115838	151.509
rs4766428	12	110723245	T	C	Schizophrenia	0.0750038	3.93e-17	130644	Ejection fraction of left ventricular	-0.057872	0.211431	32532	0.00277362	363.359
rs4779050	15	83368738	G	T	Schizophrenia	-0.0579953	7.27e-11	130644	Ejection fraction of left ventricular	-0.00705475	0.884619	32532	0.00156273	204.478
rs4812325	20	37485458	A	G	Schizophrenia	0.0719042	8.96e-16	130644	Ejection fraction of left ventricular	-0.00742461	0.874578	32532	0.00244597	320.329
rs4921741	8	17070926	G	A	Schizophrenia	0.0559991	1.21e-08	130644	Ejection fraction of left ventricular	-0.0148627	0.780414	32532	0.0012097	158.229
rs498591	9	14509105	T	A	Schizophrenia	0.0724954	2.11e-09	130644	Ejection fraction of left ventricular	0.0639061	0.331657	32532	0.00131057	171.441
rs500102	9	77358745	C	T	Schizophrenia	-0.0517002	4.87e-09	130644	Ejection fraction of left ventricular	-0.0920637	0.0487674	32532	0.00129219	169.032
rs505061	9	22767164	A	C	Schizophrenia	0.0534957	5.8e-10	130644	Ejection fraction of left ventricular	0.0446322	0.327662	32532	0.00143007	187.095
rs56205728	15	40567237	A	G	Schizophrenia	0.0630037	1.01e-10	130644	Ejection fraction of left ventricular	-0.0430889	0.405652	32532	0.00162455	212.58
rs56335113	1	30427639	G	A	Schizophrenia	-0.064701	6.02e-12	130644	Ejection fraction of left ventricular	0.0275189	0.579518	32532	0.00176818	231.408
rs57433322	17	19141582	G	C	Schizophrenia	-0.0830996	1.99e-09	130644	Ejection fraction of left ventricular	0.044482	0.528619	32532	0.00147939	193.557
rs5751191	22	42370991	C	T	Schizophrenia	0.0655951	3e-14	130644	Ejection fraction of left ventricular	0.033631	0.464716	32532	0.00215135	281.663
rs58120505	7	2029867	C	T	Schizophrenia	-0.089603	2.24e-24	130644	Ejection fraction of left ventricular	-0.00429134	0.92608	32532	0.00390638	512.339
rs6001259	22	39247750	T	C	Schizophrenia	0.1915	3.7e-08	126538	Ejection fraction of left ventricular	-0.151541	0.411165	32532	0.00115474	146.285
rs6010045	22	51103091	C	T	Schizophrenia	0.0548998	7.44e-09	130263	Ejection fraction of left ventricular	0.0372698	0.448907	32532	0.00127067	165.73
rs60135207	3	71563777	T	G	Schizophrenia	-0.0495994	1.53e-08	130644	Ejection fraction of left ventricular	-0.0128588	0.781538	32532	0.0011945	156.239
rs61857878	10	92789488	T	A	Schizophrenia	-0.0600974	4.44e-09	130644	Ejection fraction of left ventricular	-0.0233875	0.658206	32532	0.00136872	179.057
rs61937595	12	57682956	T	C	Schizophrenia	-0.130098	1.15e-15	130644	Ejection fraction of left ventricular	0.077911	0.338064	32532	0.00282777	370.474
rs62018952	15	44080737	C	T	Schizophrenia	0.0584027	1.94e-09	130644	Ejection fraction of left ventricular	-0.00562402	0.912374	32532	0.00135701	177.523
rs62183855	2	172956449	C	A	Schizophrenia	-0.0660967	2.66e-09	130644	Ejection fraction of left ventricular	0.0302156	0.593324	32532	0.00135551	177.327
rs634940	6	93077500	T	G	Schizophrenia	0.0663962	1.78e-11	130644	Ejection fraction of left ventricular	0.11212	0.0316542	32532	0.00166195	217.482
rs6482437	10	18726326	C	A	Schizophrenia	0.0989036	3.33e-12	130644	Ejection fraction of left ventricular	0.13278	0.0708153	32532	0.00194574	254.691
rs6538539	12	95195293	T	G	Schizophrenia	-0.0567961	4.43e-11	130644	Ejection fraction of left ventricular	-0.0539854	0.242033	32532	0.00159741	209.022
rs6549963	3	30044778	C	T	Schizophrenia	-0.0483043	4.31e-08	130644	Ejection fraction of left ventricular	-0.038041	0.412555	32532	0.00113372	148.28
rs6673880	1	2373168	G	A	Schizophrenia	0.062301	7.19e-12	130644	Ejection fraction of left ventricular	0.0264158	0.566974	32532	0.00194051	254.005
rs6715366	2	2327295	A	G	Schizophrenia	0.0540972	2.49e-08	130644	Ejection fraction of left ventricular	0.0465595	0.362992	32532	0.0011455	149.822
rs6721531	2	79426855	T	A	Schizophrenia	-0.0517002	1.47e-08	130644	Ejection fraction of left ventricular	-0.0129141	0.788158	32532	0.00120131	157.13
rs6798742	3	63903759	G	A	Schizophrenia	0.0610991	4.57e-11	130644	Ejection fraction of left ventricular	0.0431726	0.385831	32532	0.00158844	207.847
rs6943762	7	86403263	C	T	Schizophrenia	-0.105098	1.57e-15	130644	Ejection fraction of left ventricular	-0.0511111	0.458195	32532	0.00249851	327.228
rs6974218	7	110056000	C	A	Schizophrenia	-0.0548953	6.8e-10	130644	Ejection fraction of left ventricular	-0.0164052	0.728602	32532	0.00142283	186.146
rs6984242	8	60700469	A	G	Schizophrenia	-0.0546965	3.85e-10	130644	Ejection fraction of left ventricular	-0.0203465	0.662273	32532	0.00143602	187.874
rs708228	11	57585662	T	C	Schizophrenia	0.0527997	6.56e-09	130644	Ejection fraction of left ventricular	-0.0389805	0.426101	32532	0.00123087	161.001
rs7112616	11	130805334	C	T	Schizophrenia	-0.0522034	1.52e-09	130644	Ejection fraction of left ventricular	0.0364236	0.427595	32532	0.00136258	178.252
rs7113199	11	134247187	C	A	Schizophrenia	-0.0522983	2.8e-08	130644	Ejection fraction of left ventricular	-0.0327961	0.515988	32532	0.00113991	149.09
rs72802868	5	152235215	T	G	Schizophrenia	-0.0691995	4.55e-13	130644	Ejection fraction of left ventricular	-0.0324629	0.514466	32532	0.00198787	260.217
rs728055	7	137072531	A	T	Schizophrenia	-0.0673969	8.85e-14	130644	Ejection fraction of left ventricular	0.0290909	0.544814	32532	0.00208799	273.35
rs72943392	11	81178838	C	G	Schizophrenia	0.0534957	2.39e-08	130644	Ejection fraction of left ventricular	-0.00901646	0.859761	32532	0.00117607	153.826
rs72986630	19	11849736	T	C	Schizophrenia	0.112296	3.59e-10	130644	Ejection fraction of left ventricular	0.0909854	0.343739	32532	0.00159839	209.151
rs73292401	17	12875908	A	T	Schizophrenia	0.0676045	5.48e-10	130644	Ejection fraction of left ventricular	-0.00527795	0.928015	32532	0.00141806	185.521
rs7515363	1	200414959	T	C	Schizophrenia	-0.0535029	1.84e-09	130644	Ejection fraction of left ventricular	0.0762227	0.106671	32532	0.00135021	176.632
rs7575796	2	97746526	G	A	Schizophrenia	-0.0963006	2.07e-08	130644	Ejection fraction of left ventricular	0.0353925	0.68835	32532	0.00157959	206.687
rs7634476	3	136398387	G	A	Schizophrenia	0.0577033	5.46e-11	130644	Ejection fraction of left ventricular	0.0451631	0.332635	32532	0.00161558	211.405
rs7647398	3	180733150	T	C	Schizophrenia	-0.0774979	1.07e-12	130644	Ejection fraction of left ventricular	-0.0588718	0.306213	32532	0.0019219	251.564
rs778371	2	233743109	G	A	Schizophrenia	0.0806029	1.49e-17	130644	Ejection fraction of left ventricular	-0.0134084	0.792334	32532	0.00265336	347.562
rs7798283	7	133128127	G	T	Schizophrenia	-0.074003	3.49e-08	130644	Ejection fraction of left ventricular	-0.094045	0.178332	32532	0.00126299	165.208
rs79210963	7	24717969	C	T	Schizophrenia	0.0856015	4.14e-10	130644	Ejection fraction of left ventricular	0.0212063	0.768011	32532	0.00141183	184.705
rs79445414	8	33863561	C	T	Schizophrenia	0.1234	2.8e-08	130644	Ejection fraction of left ventricular	0.00992183	0.92896	32532	0.00116948	152.962
rs8055219	16	13753384	A	G	Schizophrenia	0.0665031	5.69e-11	130644	Ejection fraction of left ventricular	0.0192061	0.726494	32532	0.00156172	204.346
rs8138941	22	50290678	A	G	Schizophrenia	0.0580953	4.46e-08	130644	Ejection fraction of left ventricular	-0.0426758	0.452849	32532	0.00109611	143.355
rs9304548	18	27500959	A	C	Schizophrenia	-0.0567016	1.59e-08	130644	Ejection fraction of left ventricular	0.00889054	0.864324	32532	0.00121206	158.538
rs9318627	13	79930079	C	A	Schizophrenia	-0.0611986	4.35e-12	130644	Ejection fraction of left ventricular	0.0144507	0.755947	32532	0.00179773	235.282
rs9454727	6	70003389	G	A	Schizophrenia	-0.054403	3.35e-08	130644	Ejection fraction of left ventricular	0.0142054	0.783727	32532	0.00117482	153.662
rs9461916	6	33796794	C	T	Schizophrenia	0.0532953	1.64e-09	130644	Ejection fraction of left ventricular	-0.0403452	0.385365	32532	0.00137	179.225
rs9636107	18	53200117	G	A	Schizophrenia	0.0698969	5.11e-16	130644	Ejection fraction of left ventricular	0.0396523	0.389323	32532	0.00243457	318.833
rs9687282	5	139065988	G	T	Schizophrenia	0.0525994	7.33e-09	130644	Ejection fraction of left ventricular	0.0300969	0.536532	32532	0.00123087	161.002
rs9876421	3	36848316	T	C	Schizophrenia	0.0625033	9.19e-12	130644	Ejection fraction of left ventricular	0.110551	0.022657	32532	0.00176074	230.432
rs1000237	19	19518316	A	T	Schizophrenia	0.0732053	2.8e-16	130644	End systolic volume of left ventricular	-0.0100983	0.931087	32528	0.00245416	321.405
rs10035564	5	45252500	G	A	Schizophrenia	0.0668024	4.38e-13	130644	End systolic volume of left ventricular	0.0143327	0.903936	32528	0.00197637	258.708
rs10086619	8	111580570	G	A	Schizophrenia	0.0722052	4.97e-10	130644	End systolic volume of left ventricular	-0.241827	0.106317	32528	0.00140849	184.268
rs10861176	12	104631552	A	G	Schizophrenia	0.0555021	1.59e-08	130644	End systolic volume of left ventricular	-0.135367	0.283428	32528	0.00119419	156.197
rs10873538	14	104255569	G	T	Schizophrenia	0.0665031	3.01e-13	130644	End systolic volume of left ventricular	0.0357581	0.761021	32528	0.00196759	257.557
rs10876446	12	53760710	C	G	Schizophrenia	0.0540022	1.03e-08	130644	End systolic volume of left ventricular	-0.218755	0.0697085	32528	0.00125198	163.766
rs10957321	8	65605878	A	G	Schizophrenia	0.0475949	3.48e-08	130644	End systolic volume of left ventricular	-0.0804196	0.471708	32528	0.00113209	148.066
rs11027839	11	24389235	C	A	Schizophrenia	0.0515038	2.4e-09	130644	End systolic volume of left ventricular	-0.02503	0.822675	32528	0.00132632	173.503
rs11136325	8	144870701	A	G	Schizophrenia	-0.0537967	3.05e-09	130644	End systolic volume of left ventricular	0.155911	0.178154	32528	0.00141092	184.586
rs11165867	1	97878068	T	C	Schizophrenia	0.0743034	1.3e-10	130644	End systolic volume of left ventricular	0.116519	0.441655	32528	0.00148404	194.167
rs113264400	20	62150128	C	T	Schizophrenia	0.112296	2.86e-08	130644	End systolic volume of left ventricular	-0.244411	0.359782	32528	0.00115249	150.737
rs11587347	1	239198959	G	C	Schizophrenia	0.103895	1.53e-12	130644	End systolic volume of left ventricular	0.32338	0.0896305	32528	0.00183855	240.634
rs11664298	18	77578986	A	G	Schizophrenia	0.0773995	8.94e-13	130644	End systolic volume of left ventricular	0.0504196	0.716376	32528	0.00186611	244.248
rs11693094	2	185601420	T	C	Schizophrenia	-0.054403	4.29e-10	130644	End systolic volume of left ventricular	0.0271047	0.809264	32528	0.00147084	192.437
rs11696755	20	48105317	C	T	Schizophrenia	0.0636962	7.26e-09	130644	End systolic volume of left ventricular	0.188885	0.193536	32528	0.00121833	159.359
rs11740474	5	153680747	T	A	Schizophrenia	0.0536962	1.13e-09	130644	End systolic volume of left ventricular	-0.03813	0.737434	32528	0.00139998	183.152
rs11941714	4	31202669	A	G	Schizophrenia	-0.0515957	3.07e-08	130644	End systolic volume of left ventricular	-0.207681	0.0854597	32528	0.00118786	155.369
rs1198588	1	98552832	T	A	Schizophrenia	0.102598	1.73e-21	130644	End systolic volume of left ventricular	0.216949	0.115805	32528	0.00351698	461.087
rs12129573	1	73768366	A	C	Schizophrenia	0.0777994	2.28e-18	130644	End systolic volume of left ventricular	0.0479257	0.682492	32528	0.00280901	368.008
rs12138231	1	150115398	A	T	Schizophrenia	0.0669949	7.99e-09	130644	End systolic volume of left ventricular	0.161195	0.262641	32528	0.0013421	175.571
rs12151767	2	198274929	A	G	Schizophrenia	-0.0611045	1.31e-12	130644	End systolic volume of left ventricular	-0.0873382	0.434795	32528	0.00186562	244.184
rs12285419	11	46343189	A	C	Schizophrenia	0.0849045	1.05e-14	130644	End systolic volume of left ventricular	0.179239	0.20432	32528	0.00220092	288.168
rs12293670	11	124612932	G	A	Schizophrenia	-0.0704957	1.56e-14	130644	End systolic volume of left ventricular	-0.0892587	0.453961	32528	0.00223038	292.032
rs12303743	12	72259954	C	G	Schizophrenia	0.0874988	1.59e-09	130644	End systolic volume of left ventricular	0.212966	0.254732	32528	0.00130404	170.585
rs12489270	3	16875823	C	T	Schizophrenia	0.0579046	7.47e-11	130644	End systolic volume of left ventricular	0.240453	0.0391849	32528	0.00157169	205.652
rs12652777	5	155775075	C	T	Schizophrenia	-0.0487997	1.52e-08	130644	End systolic volume of left ventricular	-0.0291918	0.793277	32528	0.0011884	155.44
rs12712510	2	22749726	C	T	Schizophrenia	-0.0574006	5.14e-11	130644	End systolic volume of left ventricular	-0.00310809	0.977914	32528	0.00164261	214.947
rs12771371	10	54063083	A	G	Schizophrenia	-0.0524027	1.94e-08	130644	End systolic volume of left ventricular	0.056805	0.638522	32528	0.00117684	153.926
rs12877581	13	74325499	C	G	Schizophrenia	0.0596014	1.8e-09	130644	End systolic volume of left ventricular	-0.13771	0.275414	32528	0.00142286	186.15
rs13016542	2	145183851	C	T	Schizophrenia	-0.0883039	8.28e-12	130644	End systolic volume of left ventricular	-0.00550887	0.973782	32528	0.00183249	239.84
rs13195636	6	27509493	C	A	Schizophrenia	-0.210504	6.55e-40	130644	End systolic volume of left ventricular	-0.396344	0.0238312	32528	0.00733088	964.793
rs13233308	7	87244960	T	C	Schizophrenia	-0.0487044	1.75e-08	130644	End systolic volume of left ventricular	0.0301718	0.787111	32528	0.00118484	154.974
rs132582	22	39988175	T	C	Schizophrenia	-0.0509972	3.26e-09	130644	End systolic volume of left ventricular	0.11398	0.315634	32528	0.00128982	168.723
rs1430894	3	17868759	T	C	Schizophrenia	0.0532953	6.15e-10	130644	End systolic volume of left ventricular	-0.0332213	0.766316	32528	0.00141855	185.586
rs145071536	1	243793012	C	T	Schizophrenia	0.0851005	1.62e-12	130644	End systolic volume of left ventricular	0.0389629	0.787744	32528	0.00224702	294.216
rs1451488	2	199990107	G	A	Schizophrenia	0.0708947	4.47e-16	130644	End systolic volume of left ventricular	0.0258538	0.817738	32528	0.00248262	325.142
rs149165	16	58659307	G	T	Schizophrenia	-0.0481995	3e-08	130644	End systolic volume of left ventricular	0.130781	0.245333	32528	0.00114805	150.156
rs1604060	3	117772036	G	A	Schizophrenia	0.0772051	3.24e-08	130644	End systolic volume of left ventricular	-0.126025	0.481722	32528	0.00121329	158.699
rs1615350	12	123650335	T	C	Schizophrenia	-0.0736036	4.92e-14	130644	End systolic volume of left ventricular	-0.265078	0.0402066	32528	0.00206367	270.16
rs167924	3	107379837	G	A	Schizophrenia	0.0501992	2.34e-08	130644	End systolic volume of left ventricular	-0.0492166	0.671478	32528	0.00117349	153.487
rs16851048	1	177276006	C	T	Schizophrenia	0.0744973	4.15e-12	130644	End systolic volume of left ventricular	-0.183809	0.189443	32528	0.00174238	228.025
rs16867571	5	88743219	G	A	Schizophrenia	-0.0657035	2.68e-10	130644	End systolic volume of left ventricular	0.0261966	0.840334	32528	0.00155216	203.092
rs17194490	3	2547786	T	G	Schizophrenia	0.0781994	1.8e-11	130644	End systolic volume of left ventricular	0.123267	0.414659	32528	0.00165206	216.185
rs1860002	12	2413803	T	C	Schizophrenia	-0.0837987	1.04e-21	130644	End systolic volume of left ventricular	-0.278072	0.0137178	32528	0.00348514	456.898
rs187557	5	106766340	T	C	Schizophrenia	-0.0666956	2.03e-08	130644	End systolic volume of left ventricular	-0.0383694	0.803939	32528	0.00114674	149.984
rs1881046	2	156835793	T	G	Schizophrenia	-0.0507026	3.39e-08	130644	End systolic volume of left ventricular	-0.0546175	0.642693	32528	0.00115375	150.903
rs1901512	5	101723875	C	T	Schizophrenia	-0.058401	5.72e-10	130644	End systolic volume of left ventricular	0.0413259	0.733293	32528	0.00143521	187.768
rs1915019	8	89283689	G	A	Schizophrenia	-0.0570984	6.57e-09	130644	End systolic volume of left ventricular	-0.227876	0.0799959	32528	0.00122258	159.916
rs2053079	19	30987423	G	A	Schizophrenia	0.0598986	3.01e-09	130644	End systolic volume of left ventricular	-0.210161	0.106504	32528	0.00129759	169.74
rs2078266	9	138378856	G	A	Schizophrenia	-0.0696007	2.94e-08	130644	End systolic volume of left ventricular	0.152284	0.350062	32528	0.00137343	179.675
rs215412	4	23423586	A	G	Schizophrenia	0.0577033	2.69e-10	130644	End systolic volume of left ventricular	-0.128771	0.279097	32528	0.00146783	192.042
rs2167378	2	200045258	T	C	Schizophrenia	-0.0648978	7.3e-14	130644	End systolic volume of left ventricular	-0.0169581	0.879173	32528	0.00207452	271.583
rs217336	6	84341803	A	C	Schizophrenia	-0.0503033	8.05e-09	130644	End systolic volume of left ventricular	-0.157766	0.167347	32528	0.00124317	162.612
rs2252074	7	104594253	G	T	Schizophrenia	0.0685037	6.19e-15	130644	End systolic volume of left ventricular	-0.169706	0.136474	32528	0.0022429	293.676
rs2332700	14	72417326	G	C	Schizophrenia	-0.0750982	3.88e-14	130644	End systolic volume of left ventricular	-0.0534916	0.679404	32528	0.00209788	274.648
rs2333321	4	176859992	G	A	Schizophrenia	-0.0712038	1.25e-11	130644	End systolic volume of left ventricular	0.0553469	0.689501	32528	0.00167042	218.592
rs2381411	9	36319928	C	T	Schizophrenia	0.050399	1.25e-08	130644	End systolic volume of left ventricular	-0.119563	0.296407	32528	0.00122124	159.74
rs2455415	13	38860697	T	C	Schizophrenia	0.0494949	1.69e-08	130644	End systolic volume of left ventricular	-0.0798708	0.481707	32528	0.00118779	155.36
rs2815731	6	73155285	A	C	Schizophrenia	-0.0600033	4.39e-11	130644	End systolic volume of left ventricular	0.00566816	0.961598	32528	0.001655	216.571
rs2909457	2	162845855	A	G	Schizophrenia	-0.0489997	1.48e-08	130644	End systolic volume of left ventricular	0.039752	0.722885	32528	0.00118082	154.447
rs2999392	14	51655145	T	C	Schizophrenia	0.0517987	3.05e-08	130644	End systolic volume of left ventricular	0.116503	0.337337	32528	0.00114579	149.86
rs308697	3	161487491	A	C	Schizophrenia	-0.0501036	8.83e-09	130644	End systolic volume of left ventricular	0.133884	0.230719	32528	0.00123462	161.493
rs35351411	15	61872197	C	A	Schizophrenia	0.0635044	2.21e-13	130644	End systolic volume of left ventricular	0.0350239	0.755439	32528	0.00200079	261.911
rs35426637	7	110988593	T	G	Schizophrenia	-0.0622985	2.15e-11	130644	End systolic volume of left ventricular	0.0326609	0.786599	32528	0.00170011	222.484
rs3739118	2	201253769	A	G	Schizophrenia	-0.057004	2.36e-09	130644	End systolic volume of left ventricular	-0.344885	0.00519415	32528	0.00134085	175.406
rs3770754	2	37575381	G	C	Schizophrenia	-0.052896	5.35e-09	130644	End systolic volume of left ventricular	-0.170265	0.1435	32528	0.00130149	170.251
rs3791710	2	212290048	C	T	Schizophrenia	-0.0600033	3.02e-08	130644	End systolic volume of left ventricular	0.167188	0.225918	32528	0.00116502	152.379
rs3802924	11	133827733	C	A	Schizophrenia	-0.0736036	9.58e-12	130644	End systolic volume of left ventricular	0.168585	0.234692	32528	0.00181005	236.897
rs3824451	9	101071522	C	T	Schizophrenia	0.0655951	2.54e-08	130644	End systolic volume of left ventricular	-0.00834935	0.956299	32528	0.00111519	145.853
rs4575535	16	89559297	G	A	Schizophrenia	0.0557982	5.77e-09	130644	End systolic volume of left ventricular	0.00306476	0.97973	32528	0.00129758	169.739
rs4632195	18	50746748	T	C	Schizophrenia	0.0471964	4.59e-08	130644	End systolic volume of left ventricular	-0.187134	0.105282	32528	0.00111197	145.431
rs4636654	11	28642653	A	G	Schizophrenia	-0.0483043	4.89e-08	130644	End systolic volume of left ventricular	-0.228941	0.0445096	32528	0.00112184	146.723
rs4653164	1	36627542	T	C	Schizophrenia	0.0511038	3.08e-08	130644	End systolic volume of left ventricular	-0.11642	0.334739	32528	0.00115838	151.509
rs4766428	12	110723245	T	C	Schizophrenia	0.0750038	3.93e-17	130644	End systolic volume of left ventricular	0.0272345	0.809543	32528	0.00277362	363.359
rs4779050	15	83368738	G	T	Schizophrenia	-0.0579953	7.27e-11	130644	End systolic volume of left ventricular	0.157861	0.183321	32528	0.00156273	204.478
rs4812325	20	37485458	A	G	Schizophrenia	0.0719042	8.96e-16	130644	End systolic volume of left ventricular	-0.0771418	0.501698	32528	0.00244597	320.329
rs4921741	8	17070926	G	A	Schizophrenia	0.0559991	1.21e-08	130644	End systolic volume of left ventricular	-0.094343	0.468137	32528	0.0012097	158.229
rs498591	9	14509105	T	A	Schizophrenia	0.0724954	2.11e-09	130644	End systolic volume of left ventricular	-0.152557	0.342268	32528	0.00131057	171.441
rs500102	9	77358745	C	T	Schizophrenia	-0.0517002	4.87e-09	130644	End systolic volume of left ventricular	0.149053	0.191077	32528	0.00129219	169.032
rs505061	9	22767164	A	C	Schizophrenia	0.0534957	5.8e-10	130644	End systolic volume of left ventricular	-0.0607329	0.585192	32528	0.00143007	187.095
rs56205728	15	40567237	A	G	Schizophrenia	0.0630037	1.01e-10	130644	End systolic volume of left ventricular	0.058455	0.643929	32528	0.00162455	212.58
rs56335113	1	30427639	G	A	Schizophrenia	-0.064701	6.02e-12	130644	End systolic volume of left ventricular	-0.164212	0.174788	32528	0.00176818	231.408
rs57433322	17	19141582	G	C	Schizophrenia	-0.0830996	1.99e-09	130644	End systolic volume of left ventricular	0.0641276	0.709643	32528	0.00147939	193.557
rs5751191	22	42370991	C	T	Schizophrenia	0.0655951	3e-14	130644	End systolic volume of left ventricular	0.106595	0.342417	32528	0.00215135	281.663
rs58120505	7	2029867	C	T	Schizophrenia	-0.089603	2.24e-24	130644	End systolic volume of left ventricular	0.120647	0.284966	32528	0.00390638	512.339
rs6001259	22	39247750	T	C	Schizophrenia	0.1915	3.7e-08	126538	End systolic volume of left ventricular	0.649059	0.149215	32528	0.00115474	146.285
rs6010045	22	51103091	C	T	Schizophrenia	0.0548998	7.44e-09	130263	End systolic volume of left ventricular	-0.0755034	0.529681	32528	0.00127067	165.73
rs60135207	3	71563777	T	G	Schizophrenia	-0.0495994	1.53e-08	130644	End systolic volume of left ventricular	0.127035	0.261157	32528	0.0011945	156.239
rs61857878	10	92789488	T	A	Schizophrenia	-0.0600974	4.44e-09	130644	End systolic volume of left ventricular	0.0933798	0.468936	32528	0.00136872	179.057
rs61937595	12	57682956	T	C	Schizophrenia	-0.130098	1.15e-15	130644	End systolic volume of left ventricular	-0.144896	0.465247	32528	0.00282777	370.474
rs62018952	15	44080737	C	T	Schizophrenia	0.0584027	1.94e-09	130644	End systolic volume of left ventricular	-0.082991	0.505766	32528	0.00135701	177.523
rs62183855	2	172956449	C	A	Schizophrenia	-0.0660967	2.66e-09	130644	End systolic volume of left ventricular	-0.0901466	0.513302	32528	0.00135551	177.327
rs634940	6	93077500	T	G	Schizophrenia	0.0663962	1.78e-11	130644	End systolic volume of left ventricular	-0.258727	0.041993	32528	0.00166195	217.482
rs6482437	10	18726326	C	A	Schizophrenia	0.0989036	3.33e-12	130644	End systolic volume of left ventricular	-0.354828	0.0477496	32528	0.00194574	254.691
rs6538539	12	95195293	T	G	Schizophrenia	-0.0567961	4.43e-11	130644	End systolic volume of left ventricular	0.142643	0.205187	32528	0.00159741	209.022
rs6549963	3	30044778	C	T	Schizophrenia	-0.0483043	4.31e-08	130644	End systolic volume of left ventricular	0.175023	0.122006	32528	0.00113372	148.28
rs6673880	1	2373168	G	A	Schizophrenia	0.062301	7.19e-12	130644	End systolic volume of left ventricular	-0.0843749	0.452974	32528	0.00194051	254.005
rs6715366	2	2327295	A	G	Schizophrenia	0.0540972	2.49e-08	130644	End systolic volume of left ventricular	-0.125885	0.312874	32528	0.0011455	149.822
rs6721531	2	79426855	T	A	Schizophrenia	-0.0517002	1.47e-08	130644	End systolic volume of left ventricular	0.0920389	0.432049	32528	0.00120131	157.13
rs6798742	3	63903759	G	A	Schizophrenia	0.0610991	4.57e-11	130644	End systolic volume of left ventricular	-0.0748343	0.537565	32528	0.00158844	207.847
rs6943762	7	86403263	C	T	Schizophrenia	-0.105098	1.57e-15	130644	End systolic volume of left ventricular	0.100476	0.550003	32528	0.00249851	327.228
rs6974218	7	110056000	C	A	Schizophrenia	-0.0548953	6.8e-10	130644	End systolic volume of left ventricular	-0.0121533	0.916086	32528	0.00142283	186.146
rs6984242	8	60700469	A	G	Schizophrenia	-0.0546965	3.85e-10	130644	End systolic volume of left ventricular	0.066326	0.559352	32528	0.00143602	187.874
rs708228	11	57585662	T	C	Schizophrenia	0.0527997	6.56e-09	130644	End systolic volume of left ventricular	0.0193543	0.871217	32528	0.00123087	161.001
rs7112616	11	130805334	C	T	Schizophrenia	-0.0522034	1.52e-09	130644	End systolic volume of left ventricular	-0.115818	0.300753	32528	0.00136258	178.252
rs7113199	11	134247187	C	A	Schizophrenia	-0.0522983	2.8e-08	130644	End systolic volume of left ventricular	-0.0486375	0.692708	32528	0.00113991	149.09
rs72802868	5	152235215	T	G	Schizophrenia	-0.0691995	4.55e-13	130644	End systolic volume of left ventricular	-0.0605438	0.618282	32528	0.00198787	260.217
rs728055	7	137072531	A	T	Schizophrenia	-0.0673969	8.85e-14	130644	End systolic volume of left ventricular	0.0495819	0.672238	32528	0.00208799	273.35
rs72943392	11	81178838	C	G	Schizophrenia	0.0534957	2.39e-08	130644	End systolic volume of left ventricular	-0.0367089	0.767924	32528	0.00117607	153.826
rs72986630	19	11849736	T	C	Schizophrenia	0.112296	3.59e-10	130644	End systolic volume of left ventricular	-0.237466	0.311008	32528	0.00159839	209.151
rs73292401	17	12875908	A	T	Schizophrenia	0.0676045	5.48e-10	130644	End systolic volume of left ventricular	0.0590101	0.678914	32528	0.00141806	185.521
rs7515363	1	200414959	T	C	Schizophrenia	-0.0535029	1.84e-09	130644	End systolic volume of left ventricular	-0.0678202	0.555808	32528	0.00135021	176.632
rs7575796	2	97746526	G	A	Schizophrenia	-0.0963006	2.07e-08	130644	End systolic volume of left ventricular	-0.06482	0.763096	32528	0.00157959	206.687
rs7634476	3	136398387	G	A	Schizophrenia	0.0577033	5.46e-11	130644	End systolic volume of left ventricular	0.0125355	0.91218	32528	0.00161558	211.405
rs7647398	3	180733150	T	C	Schizophrenia	-0.0774979	1.07e-12	130644	End systolic volume of left ventricular	0.109606	0.434581	32528	0.0019219	251.564
rs778371	2	233743109	G	A	Schizophrenia	0.0806029	1.49e-17	130644	End systolic volume of left ventricular	0.0199135	0.872539	32528	0.00265336	347.562
rs7798283	7	133128127	G	T	Schizophrenia	-0.074003	3.49e-08	130644	End systolic volume of left ventricular	0.265686	0.119105	32528	0.00126299	165.208
rs79210963	7	24717969	C	T	Schizophrenia	0.0856015	4.14e-10	130644	End systolic volume of left ventricular	0.0551686	0.753106	32528	0.00141183	184.705
rs79445414	8	33863561	C	T	Schizophrenia	0.1234	2.8e-08	130644	End systolic volume of left ventricular	-0.0771888	0.776097	32528	0.00116948	152.962
rs8055219	16	13753384	A	G	Schizophrenia	0.0665031	5.69e-11	130644	End systolic volume of left ventricular	0.00807777	0.951907	32528	0.00156172	204.346
rs8138941	22	50290678	A	G	Schizophrenia	0.0580953	4.46e-08	130644	End systolic volume of left ventricular	0.0690227	0.618882	32528	0.00109611	143.355
rs9304548	18	27500959	A	C	Schizophrenia	-0.0567016	1.59e-08	130644	End systolic volume of left ventricular	-0.0768845	0.544844	32528	0.00121206	158.538
rs9318627	13	79930079	C	A	Schizophrenia	-0.0611986	4.35e-12	130644	End systolic volume of left ventricular	0.0531914	0.639186	32528	0.00179773	235.282
rs9454727	6	70003389	G	A	Schizophrenia	-0.054403	3.35e-08	130644	End systolic volume of left ventricular	0.0195299	0.877014	32528	0.00117482	153.662
rs9461916	6	33796794	C	T	Schizophrenia	0.0532953	1.64e-09	130644	End systolic volume of left ventricular	0.150322	0.184717	32528	0.00137	179.225
rs9636107	18	53200117	G	A	Schizophrenia	0.0698969	5.11e-16	130644	End systolic volume of left ventricular	-0.152017	0.176219	32528	0.00243457	318.833
rs9687282	5	139065988	G	T	Schizophrenia	0.0525994	7.33e-09	130644	End systolic volume of left ventricular	-0.181345	0.126933	32528	0.00123087	161.002
rs9876421	3	36848316	T	C	Schizophrenia	0.0625033	9.19e-12	130644	End systolic volume of left ventricular	-0.161007	0.17333	32528	0.00176074	230.432
rs1000237	19	19518316	A	T	Schizophrenia	0.0732053	2.8e-16	130644	Stroke volume of left ventricular	0.0922525	0.460685	32528	0.00245416	321.405
rs10035564	5	45252500	G	A	Schizophrenia	0.0668024	4.38e-13	130644	Stroke volume of left ventricular	-0.0269785	0.831985	32528	0.00197637	258.708
rs10086619	8	111580570	G	A	Schizophrenia	0.0722052	4.97e-10	130644	Stroke volume of left ventricular	-0.232455	0.147145	32528	0.00140849	184.268
rs10103330	8	4180090	A	T	Schizophrenia	0.067305	5.07e-10	130644	Stroke volume of left ventricular	-0.453186	0.00350481	32528	0.00141665	185.336
rs10861176	12	104631552	A	G	Schizophrenia	0.0555021	1.59e-08	130644	Stroke volume of left ventricular	0.020914	0.876927	32528	0.00119419	156.197
rs10873538	14	104255569	G	T	Schizophrenia	0.0665031	3.01e-13	130644	Stroke volume of left ventricular	0.0350829	0.780358	32528	0.00196759	257.557
rs10876446	12	53760710	C	G	Schizophrenia	0.0540022	1.03e-08	130644	Stroke volume of left ventricular	-0.19345	0.133936	32528	0.00125198	163.766
rs10957321	8	65605878	A	G	Schizophrenia	0.0475949	3.48e-08	130644	Stroke volume of left ventricular	-0.0886573	0.458736	32528	0.00113209	148.066
rs11027839	11	24389235	C	A	Schizophrenia	0.0515038	2.4e-09	130644	Stroke volume of left ventricular	-0.125716	0.293401	32528	0.00132632	173.503
rs11136325	8	144870701	A	G	Schizophrenia	-0.0537967	3.05e-09	130644	Stroke volume of left ventricular	0.239299	0.0536316	32528	0.00141092	184.586
rs11165867	1	97878068	T	C	Schizophrenia	0.0743034	1.3e-10	130644	Stroke volume of left ventricular	-0.0199683	0.902097	32528	0.00148404	194.167
rs113264400	20	62150128	C	T	Schizophrenia	0.112296	2.86e-08	130644	Stroke volume of left ventricular	-0.100607	0.724636	32528	0.00115249	150.737
rs11587347	1	239198959	G	C	Schizophrenia	0.103895	1.53e-12	130644	Stroke volume of left ventricular	0.326857	0.10949	32528	0.00183855	240.634
rs11664298	18	77578986	A	G	Schizophrenia	0.0773995	8.94e-13	130644	Stroke volume of left ventricular	0.0194096	0.896031	32528	0.00186611	244.248
rs11693094	2	185601420	T	C	Schizophrenia	-0.054403	4.29e-10	130644	Stroke volume of left ventricular	0.198798	0.0986977	32528	0.00147084	192.437
rs11696755	20	48105317	C	T	Schizophrenia	0.0636962	7.26e-09	130644	Stroke volume of left ventricular	0.0739435	0.634305	32528	0.00121833	159.359
rs11740474	5	153680747	T	A	Schizophrenia	0.0536962	1.13e-09	130644	Stroke volume of left ventricular	0.00479769	0.968578	32528	0.00139998	183.152
rs11941714	4	31202669	A	G	Schizophrenia	-0.0515957	3.07e-08	130644	Stroke volume of left ventricular	-0.0839408	0.515944	32528	0.00118786	155.369
rs1198588	1	98552832	T	A	Schizophrenia	0.102598	1.73e-21	130644	Stroke volume of left ventricular	0.305768	0.0386682	32528	0.00351698	461.087
rs12129573	1	73768366	A	C	Schizophrenia	0.0777994	2.28e-18	130644	Stroke volume of left ventricular	0.00700019	0.955549	32528	0.00280901	368.008
rs12138231	1	150115398	A	T	Schizophrenia	0.0669949	7.99e-09	130644	Stroke volume of left ventricular	-0.208779	0.175902	32528	0.0013421	175.571
rs12151767	2	198274929	A	G	Schizophrenia	-0.0611045	1.31e-12	130644	Stroke volume of left ventricular	0.198079	0.0985081	32528	0.00186562	244.184
rs12285419	11	46343189	A	C	Schizophrenia	0.0849045	1.05e-14	130644	Stroke volume of left ventricular	0.196934	0.192988	32528	0.00220092	288.168
rs12293670	11	124612932	G	A	Schizophrenia	-0.0704957	1.56e-14	130644	Stroke volume of left ventricular	0.0793394	0.534415	32528	0.00223038	292.032
rs12303743	12	72259954	C	G	Schizophrenia	0.0874988	1.59e-09	130644	Stroke volume of left ventricular	0.443717	0.0265889	32528	0.00130404	170.585
rs12489270	3	16875823	C	T	Schizophrenia	0.0579046	7.47e-11	130644	Stroke volume of left ventricular	0.148069	0.23597	32528	0.00157169	205.652
rs12652777	5	155775075	C	T	Schizophrenia	-0.0487997	1.52e-08	130644	Stroke volume of left ventricular	-0.107909	0.36564	32528	0.0011884	155.44
rs12712510	2	22749726	C	T	Schizophrenia	-0.0574006	5.14e-11	130644	Stroke volume of left ventricular	0.0174893	0.884469	32528	0.00164261	214.947
rs12771371	10	54063083	A	G	Schizophrenia	-0.0524027	1.94e-08	130644	Stroke volume of left ventricular	0.122697	0.343591	32528	0.00117684	153.926
rs12877581	13	74325499	C	G	Schizophrenia	0.0596014	1.8e-09	130644	Stroke volume of left ventricular	-0.124721	0.355937	32528	0.00142286	186.15
rs13016542	2	145183851	C	T	Schizophrenia	-0.0883039	8.28e-12	130644	Stroke volume of left ventricular	0.239829	0.182076	32528	0.00183249	239.84
rs13195636	6	27509493	C	A	Schizophrenia	-0.210504	6.55e-40	130644	Stroke volume of left ventricular	0.348421	0.0635819	32528	0.00733088	964.793
rs13233308	7	87244960	T	C	Schizophrenia	-0.0487044	1.75e-08	130644	Stroke volume of left ventricular	-0.126914	0.288708	32528	0.00118484	154.974
rs132582	22	39988175	T	C	Schizophrenia	-0.0509972	3.26e-09	130644	Stroke volume of left ventricular	-0.0200373	0.86908	32528	0.00128982	168.723
rs1430894	3	17868759	T	C	Schizophrenia	0.0532953	6.15e-10	130644	Stroke volume of left ventricular	-0.00479525	0.968065	32528	0.00141855	185.586
rs145071536	1	243793012	C	T	Schizophrenia	0.0851005	1.62e-12	130644	Stroke volume of left ventricular	-0.181744	0.241374	32528	0.00224702	294.216
rs1451488	2	199990107	G	A	Schizophrenia	0.0708947	4.47e-16	130644	Stroke volume of left ventricular	0.0677619	0.573197	32528	0.00248262	325.142
rs149165	16	58659307	G	T	Schizophrenia	-0.0481995	3e-08	130644	Stroke volume of left ventricular	-0.128801	0.285214	32528	0.00114805	150.156
rs1604060	3	117772036	G	A	Schizophrenia	0.0772051	3.24e-08	130644	Stroke volume of left ventricular	0.128635	0.502768	32528	0.00121329	158.699
rs1615350	12	123650335	T	C	Schizophrenia	-0.0736036	4.92e-14	130644	Stroke volume of left ventricular	-0.0582584	0.673508	32528	0.00206367	270.16
rs167924	3	107379837	G	A	Schizophrenia	0.0501992	2.34e-08	130644	Stroke volume of left ventricular	0.0741754	0.550825	32528	0.00117349	153.487
rs16851048	1	177276006	C	T	Schizophrenia	0.0744973	4.15e-12	130644	Stroke volume of left ventricular	0.0672081	0.654448	32528	0.00174238	228.025
rs16867571	5	88743219	G	A	Schizophrenia	-0.0657035	2.68e-10	130644	Stroke volume of left ventricular	0.0404144	0.771622	32528	0.00155216	203.092
rs17194490	3	2547786	T	G	Schizophrenia	0.0781994	1.8e-11	130644	Stroke volume of left ventricular	0.206379	0.202469	32528	0.00165206	216.185
rs1860002	12	2413803	T	C	Schizophrenia	-0.0837987	1.04e-21	130644	Stroke volume of left ventricular	-0.112561	0.351247	32528	0.00348514	456.898
rs187557	5	106766340	T	C	Schizophrenia	-0.0666956	2.03e-08	130644	Stroke volume of left ventricular	-0.134993	0.414676	32528	0.00114674	149.984
rs1881046	2	156835793	T	G	Schizophrenia	-0.0507026	3.39e-08	130644	Stroke volume of left ventricular	-0.291562	0.0209009	32528	0.00115375	150.903
rs1901512	5	101723875	C	T	Schizophrenia	-0.058401	5.72e-10	130644	Stroke volume of left ventricular	-0.0536686	0.679422	32528	0.00143521	187.768
rs1915019	8	89283689	G	A	Schizophrenia	-0.0570984	6.57e-09	130644	Stroke volume of left ventricular	-0.0687477	0.621871	32528	0.00122258	159.916
rs2053079	19	30987423	G	A	Schizophrenia	0.0598986	3.01e-09	130644	Stroke volume of left ventricular	0.018268	0.895758	32528	0.00129759	169.74
rs2078266	9	138378856	G	A	Schizophrenia	-0.0696007	2.94e-08	130644	Stroke volume of left ventricular	-0.0350665	0.840684	32528	0.00137343	179.675
rs215412	4	23423586	A	G	Schizophrenia	0.0577033	2.69e-10	130644	Stroke volume of left ventricular	-0.229588	0.0713427	32528	0.00146783	192.042
rs2167378	2	200045258	T	C	Schizophrenia	-0.0648978	7.3e-14	130644	Stroke volume of left ventricular	-0.0907253	0.448131	32528	0.00207452	271.583
rs217336	6	84341803	A	C	Schizophrenia	-0.0503033	8.05e-09	130644	Stroke volume of left ventricular	-0.153607	0.209297	32528	0.00124317	162.612
rs2252074	7	104594253	G	T	Schizophrenia	0.0685037	6.19e-15	130644	Stroke volume of left ventricular	-0.206494	0.0906021	32528	0.0022429	293.676
rs2332700	14	72417326	G	C	Schizophrenia	-0.0750982	3.88e-14	130644	Stroke volume of left ventricular	-0.0144112	0.917142	32528	0.00209788	274.648
rs2333321	4	176859992	G	A	Schizophrenia	-0.0712038	1.25e-11	130644	Stroke volume of left ventricular	0.0633075	0.669331	32528	0.00167042	218.592
rs2381411	9	36319928	C	T	Schizophrenia	0.050399	1.25e-08	130644	Stroke volume of left ventricular	0.118195	0.334841	32528	0.00122124	159.74
rs2455415	13	38860697	T	C	Schizophrenia	0.0494949	1.69e-08	130644	Stroke volume of left ventricular	-0.174749	0.150366	32528	0.00118779	155.36
rs2815731	6	73155285	A	C	Schizophrenia	-0.0600033	4.39e-11	130644	Stroke volume of left ventricular	-0.0703375	0.576872	32528	0.001655	216.571
rs2909457	2	162845855	A	G	Schizophrenia	-0.0489997	1.48e-08	130644	Stroke volume of left ventricular	0.0127285	0.915659	32528	0.00118082	154.447
rs2999392	14	51655145	T	C	Schizophrenia	0.0517987	3.05e-08	130644	Stroke volume of left ventricular	0.0795216	0.540534	32528	0.00114579	149.86
rs308697	3	161487491	A	C	Schizophrenia	-0.0501036	8.83e-09	130644	Stroke volume of left ventricular	-0.025259	0.832879	32528	0.00123462	161.493
rs35351411	15	61872197	C	A	Schizophrenia	0.0635044	2.21e-13	130644	Stroke volume of left ventricular	-0.131988	0.273022	32528	0.00200079	261.911
rs35426637	7	110988593	T	G	Schizophrenia	-0.0622985	2.15e-11	130644	Stroke volume of left ventricular	0.164555	0.202702	32528	0.00170011	222.484
rs3739118	2	201253769	A	G	Schizophrenia	-0.057004	2.36e-09	130644	Stroke volume of left ventricular	-0.260779	0.048717	32528	0.00134085	175.406
rs3770754	2	37575381	G	C	Schizophrenia	-0.052896	5.35e-09	130644	Stroke volume of left ventricular	0.0348927	0.779745	32528	0.00130149	170.251
rs3791710	2	212290048	C	T	Schizophrenia	-0.0600033	3.02e-08	130644	Stroke volume of left ventricular	0.0454461	0.758839	32528	0.00116502	152.379
rs3802924	11	133827733	C	A	Schizophrenia	-0.0736036	9.58e-12	130644	Stroke volume of left ventricular	-0.237371	0.118333	32528	0.00181005	236.897
rs3824451	9	101071522	C	T	Schizophrenia	0.0655951	2.54e-08	130644	Stroke volume of left ventricular	-0.155252	0.341044	32528	0.00111519	145.853
rs4575535	16	89559297	G	A	Schizophrenia	0.0557982	5.77e-09	130644	Stroke volume of left ventricular	0.241728	0.061244	32528	0.00129758	169.739
rs4632195	18	50746748	T	C	Schizophrenia	0.0471964	4.59e-08	130644	Stroke volume of left ventricular	-0.0249306	0.840203	32528	0.00111197	145.431
rs4636654	11	28642653	A	G	Schizophrenia	-0.0483043	4.89e-08	130644	Stroke volume of left ventricular	-0.0789276	0.51793	32528	0.00112184	146.723
rs4653164	1	36627542	T	C	Schizophrenia	0.0511038	3.08e-08	130644	Stroke volume of left ventricular	-0.125521	0.331941	32528	0.00115838	151.509
rs4766428	12	110723245	T	C	Schizophrenia	0.0750038	3.93e-17	130644	Stroke volume of left ventricular	-0.132845	0.272008	32528	0.00277362	363.359
rs4779050	15	83368738	G	T	Schizophrenia	-0.0579953	7.27e-11	130644	Stroke volume of left ventricular	0.173475	0.172109	32528	0.00156273	204.478
rs4812325	20	37485458	A	G	Schizophrenia	0.0719042	8.96e-16	130644	Stroke volume of left ventricular	-0.177164	0.1493	32528	0.00244597	320.329
rs4921741	8	17070926	G	A	Schizophrenia	0.0559991	1.21e-08	130644	Stroke volume of left ventricular	-0.169603	0.223251	32528	0.0012097	158.229
rs498591	9	14509105	T	A	Schizophrenia	0.0724954	2.11e-09	130644	Stroke volume of left ventricular	0.161151	0.348635	32528	0.00131057	171.441
rs500102	9	77358745	C	T	Schizophrenia	-0.0517002	4.87e-09	130644	Stroke volume of left ventricular	-0.0671221	0.582275	32528	0.00129219	169.032
rs505061	9	22767164	A	C	Schizophrenia	0.0534957	5.8e-10	130644	Stroke volume of left ventricular	0.052788	0.657607	32528	0.00143007	187.095
rs56205728	15	40567237	A	G	Schizophrenia	0.0630037	1.01e-10	130644	Stroke volume of left ventricular	-0.0682599	0.614221	32528	0.00162455	212.58
rs56335113	1	30427639	G	A	Schizophrenia	-0.064701	6.02e-12	130644	Stroke volume of left ventricular	-0.196936	0.128974	32528	0.00176818	231.408
rs57433322	17	19141582	G	C	Schizophrenia	-0.0830996	1.99e-09	130644	Stroke volume of left ventricular	0.30397	0.0991312	32528	0.00147939	193.557
rs5751191	22	42370991	C	T	Schizophrenia	0.0655951	3e-14	130644	Stroke volume of left ventricular	0.236185	0.0493425	32528	0.00215135	281.663
rs58120505	7	2029867	C	T	Schizophrenia	-0.089603	2.24e-24	130644	Stroke volume of left ventricular	0.232333	0.05447	32528	0.00390638	512.339
rs6001259	22	39247750	T	C	Schizophrenia	0.1915	3.7e-08	126538	Stroke volume of left ventricular	0.414168	0.389835	32528	0.00115474	146.285
rs6010045	22	51103091	C	T	Schizophrenia	0.0548998	7.44e-09	130263	Stroke volume of left ventricular	-0.00980608	0.939201	32528	0.00127067	165.73
rs60135207	3	71563777	T	G	Schizophrenia	-0.0495994	1.53e-08	130644	Stroke volume of left ventricular	0.141768	0.241864	32528	0.0011945	156.239
rs61857878	10	92789488	T	A	Schizophrenia	-0.0600974	4.44e-09	130644	Stroke volume of left ventricular	0.0406933	0.768313	32528	0.00136872	179.057
rs61937595	12	57682956	T	C	Schizophrenia	-0.130098	1.15e-15	130644	Stroke volume of left ventricular	0.109529	0.606032	32528	0.00282777	370.474
rs62018952	15	44080737	C	T	Schizophrenia	0.0584027	1.94e-09	130644	Stroke volume of left ventricular	-0.151405	0.256941	32528	0.00135701	177.523
rs62183855	2	172956449	C	A	Schizophrenia	-0.0660967	2.66e-09	130644	Stroke volume of left ventricular	0.078118	0.597294	32528	0.00135551	177.327
rs634940	6	93077500	T	G	Schizophrenia	0.0663962	1.78e-11	130644	Stroke volume of left ventricular	-0.0206519	0.879517	32528	0.00166195	217.482
rs6482437	10	18726326	C	A	Schizophrenia	0.0989036	3.33e-12	130644	Stroke volume of left ventricular	-0.0583077	0.761398	32528	0.00194574	254.691
rs6538539	12	95195293	T	G	Schizophrenia	-0.0567961	4.43e-11	130644	Stroke volume of left ventricular	0.0169751	0.88798	32528	0.00159741	209.022
rs6549963	3	30044778	C	T	Schizophrenia	-0.0483043	4.31e-08	130644	Stroke volume of left ventricular	0.083485	0.491226	32528	0.00113372	148.28
rs6673880	1	2373168	G	A	Schizophrenia	0.062301	7.19e-12	130644	Stroke volume of left ventricular	-0.0746751	0.535523	32528	0.00194051	254.005
rs6715366	2	2327295	A	G	Schizophrenia	0.0540972	2.49e-08	130644	Stroke volume of left ventricular	0.00951483	0.943282	32528	0.0011455	149.822
rs6721531	2	79426855	T	A	Schizophrenia	-0.0517002	1.47e-08	130644	Stroke volume of left ventricular	0.046442	0.711536	32528	0.00120131	157.13
rs6798742	3	63903759	G	A	Schizophrenia	0.0610991	4.57e-11	130644	Stroke volume of left ventricular	0.0254426	0.8449	32528	0.00158844	207.847
rs6943762	7	86403263	C	T	Schizophrenia	-0.105098	1.57e-15	130644	Stroke volume of left ventricular	-0.0263375	0.883648	32528	0.00249851	327.228
rs6974218	7	110056000	C	A	Schizophrenia	-0.0548953	6.8e-10	130644	Stroke volume of left ventricular	-0.111431	0.366907	32528	0.00142283	186.146
rs6984242	8	60700469	A	G	Schizophrenia	-0.0546965	3.85e-10	130644	Stroke volume of left ventricular	0.0218019	0.857786	32528	0.00143602	187.874
rs708228	11	57585662	T	C	Schizophrenia	0.0527997	6.56e-09	130644	Stroke volume of left ventricular	-0.03395	0.790679	32528	0.00123087	161.001
rs7112616	11	130805334	C	T	Schizophrenia	-0.0522034	1.52e-09	130644	Stroke volume of left ventricular	-0.0339715	0.776922	32528	0.00136258	178.252
rs7113199	11	134247187	C	A	Schizophrenia	-0.0522983	2.8e-08	130644	Stroke volume of left ventricular	-0.197776	0.133638	32528	0.00113991	149.09
rs72802868	5	152235215	T	G	Schizophrenia	-0.0691995	4.55e-13	130644	Stroke volume of left ventricular	-0.17002	0.191267	32528	0.00198787	260.217
rs728055	7	137072531	A	T	Schizophrenia	-0.0673969	8.85e-14	130644	Stroke volume of left ventricular	0.121337	0.333561	32528	0.00208799	273.35
rs72943392	11	81178838	C	G	Schizophrenia	0.0534957	2.39e-08	130644	Stroke volume of left ventricular	-0.127278	0.339573	32528	0.00117607	153.826
rs72986630	19	11849736	T	C	Schizophrenia	0.112296	3.59e-10	130644	Stroke volume of left ventricular	0.0630464	0.801678	32528	0.00159839	209.151
rs73292401	17	12875908	A	T	Schizophrenia	0.0676045	5.48e-10	130644	Stroke volume of left ventricular	-0.0305387	0.841337	32528	0.00141806	185.521
rs7515363	1	200414959	T	C	Schizophrenia	-0.0535029	1.84e-09	130644	Stroke volume of left ventricular	0.176611	0.152387	32528	0.00135021	176.632
rs7575796	2	97746526	G	A	Schizophrenia	-0.0963006	2.07e-08	130644	Stroke volume of left ventricular	-0.0792963	0.730918	32528	0.00157959	206.687
rs7634476	3	136398387	G	A	Schizophrenia	0.0577033	5.46e-11	130644	Stroke volume of left ventricular	0.0841019	0.489817	32528	0.00161558	211.405
rs7647398	3	180733150	T	C	Schizophrenia	-0.0774979	1.07e-12	130644	Stroke volume of left ventricular	-0.0536577	0.721108	32528	0.0019219	251.564
rs778371	2	233743109	G	A	Schizophrenia	0.0806029	1.49e-17	130644	Stroke volume of left ventricular	-0.0672565	0.613321	32528	0.00265336	347.562
rs7798283	7	133128127	G	T	Schizophrenia	-0.074003	3.49e-08	130644	Stroke volume of left ventricular	0.112285	0.538438	32528	0.00126299	165.208
rs79210963	7	24717969	C	T	Schizophrenia	0.0856015	4.14e-10	130644	Stroke volume of left ventricular	0.166441	0.375463	32528	0.00141183	184.705
rs79445414	8	33863561	C	T	Schizophrenia	0.1234	2.8e-08	130644	Stroke volume of left ventricular	-0.0480002	0.868828	32528	0.00116948	152.962
rs8055219	16	13753384	A	G	Schizophrenia	0.0665031	5.69e-11	130644	Stroke volume of left ventricular	0.107437	0.453707	32528	0.00156172	204.346
rs8138941	22	50290678	A	G	Schizophrenia	0.0580953	4.46e-08	130644	Stroke volume of left ventricular	-0.132434	0.372507	32528	0.00109611	143.355
rs9304548	18	27500959	A	C	Schizophrenia	-0.0567016	1.59e-08	130644	Stroke volume of left ventricular	-0.0229658	0.86579	32528	0.00121206	158.538
rs9318627	13	79930079	C	A	Schizophrenia	-0.0611986	4.35e-12	130644	Stroke volume of left ventricular	0.0496791	0.682427	32528	0.00179773	235.282
rs9454727	6	70003389	G	A	Schizophrenia	-0.054403	3.35e-08	130644	Stroke volume of left ventricular	-0.027065	0.841255	32528	0.00117482	153.662
rs9461916	6	33796794	C	T	Schizophrenia	0.0532953	1.64e-09	130644	Stroke volume of left ventricular	0.0829677	0.494186	32528	0.00137	179.225
rs9636107	18	53200117	G	A	Schizophrenia	0.0698969	5.11e-16	130644	Stroke volume of left ventricular	-0.0412158	0.731887	32528	0.00243457	318.833
rs9687282	5	139065988	G	T	Schizophrenia	0.0525994	7.33e-09	130644	Stroke volume of left ventricular	-0.150308	0.237428	32528	0.00123087	161.002
rs9876421	3	36848316	T	C	Schizophrenia	0.0625033	9.19e-12	130644	Stroke volume of left ventricular	0.138292	0.275075	32528	0.00176074	230.432
Abbreviations: IVs, instrumental variables; MR, Mendelian randomization; SNP, single nucleotide polymorphism; Chr, chromosome; Pos, position.

## Sheet: Table S6
Table S6. IVs associated with confounders in forward MR analyses.
SNP	Chr	Pos	Trait	P value	Study
rs11786896	8	143944186	Alzheimer's disease (MTAG)	5e-08	Multi-trait association analysis reveals shared genetic loci between Alzheimer's disease and cardiovascular traits.
rs4766578	12	111466567	Smoking status (ever vs never smokers)	4e-08	Minimal phenotyping yields genome-wide association signals of low specificity for major depression.
rs4766578	12	111466567	Smoking initiation (ever regular vs never regular)	3e-08	Exome Chip Meta-analysis Fine Maps Causal Variants and Elucidates the Genetic Architecture of Rare Coding Variants in Smoking and Alcohol Use.
rs4766578	12	111466567	Smoking initiation	1e-08	Genome-wide association study of smoking trajectory and meta-analysis of smoking status in 842,000 individuals.
rs4766578	12	111466567	Smoking initiation	2e-30	Genetic diversity fuels gene discovery for tobacco and alcohol use.
rs4811602	20	38220686	Cortical surface area (MOSTest)	9e-14	Understanding the genetic determinants of the brain with MOSTest.
rs4811602	20	38220686	Cortical surface area (min-P)	4e-08	Understanding the genetic determinants of the brain with MOSTest.
rs597808	12	111535554	Smoking status (ever vs never smokers)	2e-11	Genome-wide association analyses of risk tolerance and risky behaviors in over 1 million individuals identify hundreds of loci and shared genetic influences.
rs597808	12	111535554	Whole brain restricted isotropic diffusion (multivariate analysis)	8e-25	Multivariate genome-wide association study on tissue-sensitive diffusion metrics highlights pathways that shape the human brain.
rs653178	12	111569952	Cortical surface area	1e-17	Vertex-wise multivariate genome-wide association study identifies 780 unique genetic loci associated with cortical morphology.
rs653178	12	111569952	Cortical thickness	1e-17	Vertex-wise multivariate genome-wide association study identifies 780 unique genetic loci associated with cortical morphology.
rs653178	12	111569952	Lifetime smoking (without educational attainment)	1e-08	Genetic Risk for Smoking: Disentangling Interplay Between Genes and Socioeconomic Status.
rs653178	12	111569952	Whole brain free water diffusion (multivariate analysis)	2e-19	Multivariate genome-wide association study on tissue-sensitive diffusion metrics highlights pathways that shape the human brain.
rs653178	12	111569952	Vertex-wise cortical surface area	2e-22	The genetic architecture of human cortical folding.
rs653178	12	111569952	Vertex-wise cortical thickness	6e-34	The genetic architecture of human cortical folding.
rs72840788	10	119656173	Parkinson's disease or first degree relation to individual with Parkinson's disease	2e-11	Identification of novel risk loci, causal insights, and heritable risk for Parkinson's disease: a meta-analysis of genome-wide association studies.
IVs associated with immune or inflammation related confounders
rs35226705	19	45798198	Platelet-to-lymphocyte ratio	2e-09	Genetic determinants of blood-cell traits influence susceptibility to childhood acute lymphoblastic leukemia.
rs4766578	12	111466567	monocyte (absolute count, minimum, inv-norm transformed)	4e-30	Diversity and scale: Genetic architecture of 2068 traits in the VA Million Veteran Program.
rs597808	12	111535554	Lymphocyte Absolute Count	9e-09	Complex genetic signatures in immune cells underlie autoimmunity and inform therapy.
rs597808	12	111535554	Lymphocyte-to-monocyte ratio	4e-25	Genetic determinants of blood-cell traits influence susceptibility to childhood acute lymphoblastic leukemia.
rs597808	12	111535554	monocyte (absolute count, mean, inv-norm transformed)	5e-48	Diversity and scale: Genetic architecture of 2068 traits in the VA Million Veteran Program.
rs597808	12	111535554	Lymphocyte side fluorescence	1e-20	A genome-wide association study of blood cell morphology identifies cellular proteins implicated in disease aetiology.
rs653178	12	111569952	Monocyte count	1e-43	The Allelic Landscape of Human Blood Cell Trait Variation and Links to Common Complex Disease.
rs653178	12	111569952	CD45RA- CD4+ T cell Absolute Count	1e-08	Complex genetic signatures in immune cells underlie autoimmunity and inform therapy.
rs653178	12	111569952	Neutrophil-to-lymphocyte ratio	8e-64	Genetic determinants of blood-cell traits influence susceptibility to childhood acute lymphoblastic leukemia.
rs653178	12	111569952	Neutrophils and lymphocytes in blood (confirmatory factor analysis Factor 35)	3e-119	Principled distillation of UK Biobank phenotype data reveals underlying structure in human variation.
rs653178	12	111569952	lymphocyte (absolute count, maximum, inv-norm transformed)	2e-32	Diversity and scale: Genetic architecture of 2068 traits in the VA Million Veteran Program.
rs653178	12	111569952	Monocyte side fluorescence	3e-09	A genome-wide association study of blood cell morphology identifies cellular proteins implicated in disease aetiology.
rs653178	12	111569952	Lymphocyte activation gene 3 protein levels	2e-12	Mapping the proteo-genomic convergence of human diseases.
Abbreviations: IVs, instrumental variables; MR, Mendelian randomization; SNP, single nucleotide polymorphism; Chr, chromosome; Pos, position, MTAG, multi-trait analysis of GWAS; MOSTest, Multivariate Omnibus Statistical Test; min-P, minimum P value method.

## Sheet: Table S7
Table S7. IVs associated with confounders in reverse MR analyses.
SNP	Chr	Pos	Trait	P value	Study
rs11191580	10	103146454	Body mass index	4e-08	Meta-analysis of genome-wide association studies in East Asian-ancestry populations identifies four new loci for body mass index.
rs11191580	10	103146454	Body mass index	2e-11	The Influence of Age and Sex on Genetic Associations with Adult Body Size and Shape: A Large-Scale Genome-Wide Interaction Study.
rs11191580	10	103146454	Diastolic blood pressure	5e-06	Interethnic analyses of blood pressure loci in populations of East Asian and European descent.
rs11191580	10	103146454	Diastolic blood pressure	2e-55	Genome-wide analysis in over 1 million individuals of European ancestry yields improved polygenic risk scores for blood pressure traits.
rs11191580	10	103146454	Diastolic blood pressure (MTAG)	9e-56	Multi-trait association analysis reveals shared genetic loci between Alzheimer's disease and cardiovascular traits.
rs11191580	10	103146454	Hypertension	3e-20	Ordered multinomial regression for genetic association analysis of ordinal phenotypes at Biobank scale.
rs11191580	10	103146454	Hypertension	2e-13	Interethnic analyses of blood pressure loci in populations of East Asian and European descent.
rs11191580	10	103146454	Hypertension	3e-08	Identifying Interactions between Dietary Sodium, Potassium, Sodium-Potassium Ratios, and FGF5 rs16998073 Variants and Their Associated Risk for Hypertension in Korean Adults.
rs11191580	10	103146454	Systolic blood pressure	7e-15	Interethnic analyses of blood pressure loci in populations of East Asian and European descent.
rs11191580	10	103146454	Systolic blood pressure	4e-57	Leveraging Polygenic Functional Enrichment to Improve GWAS Power.
rs11191580	10	103146454	Systolic blood pressure	1e-23	Sex-specific genetic architecture of blood pressure.
rs11191580	10	103146454	Systolic blood pressure	7e-33	Sex-specific genetic architecture of blood pressure.
rs11191580	10	103146454	Systolic blood pressure	1e-10	Sex-specific genetic architecture of blood pressure.
rs11191580	10	103146454	Systolic blood pressure	1e-111	Genome-wide analysis in over 1 million individuals of European ancestry yields improved polygenic risk scores for blood pressure traits.
rs11191580	10	103146454	Systolic blood pressure (long-term average)	4e-15	Genome-Wide Association Study Meta-Analysis of Long-Term Average Blood Pressure in East Asians.
rs11191580	10	103146454	Systolic blood pressure (MTAG)	4e-83	Multi-trait association analysis reveals shared genetic loci between Alzheimer's disease and cardiovascular traits.
rs11210892	1	43634413	Lifetime smoking	5e-11	Genetic Risk for Smoking: Disentangling Interplay Between Genes and Socioeconomic Status.
rs11210892	1	43634413	Smoking initiation	3e-51	Genetic diversity fuels gene discovery for tobacco and alcohol use.
rs11210892	1	43634413	Smoking status (ever vs never smokers)	4e-13	Genome-wide association analyses of risk tolerance and risky behaviors in over 1 million individuals identify hundreds of loci and shared genetic influences.
rs12833624	12	123992326	Body mass index	2e-08	New role of fat-free mass in cancer risk linked with genetic predisposition.
rs12883788	14	32834334	Adult body size	2e-19	Use of genetic variation to separate the effects of early and later life adiposity on disease risk: mendelian randomisation study.
rs12883788	14	32834334	BMI and adiposity (confirmatory factor analysis Factor 7)	4e-14	Principled distillation of UK Biobank phenotype data reveals underlying structure in human variation.
rs12883788	14	32834334	Body mass index	5e-20	Shared Genetic and Experimental Links between Obesity-Related Traits and Asthma Subtypes in UK Biobank.
rs12883788	14	32834334	Body mass index (BMI, maximum, inv-normal transformed)	8e-22	Diversity and scale: Genetic architecture of 2068 traits in the VA Million Veteran Program.
rs13011472	2	57734467	Body fat distribution (arm fat ratio)	9e-07	Genome-wide association study of body fat distribution identifies adiposity loci and sex-specific genetic effects.
rs13011472	2	57734467	Body fat distribution (arm fat ratio)	1e-11	Genome-wide association study of body fat distribution identifies adiposity loci and sex-specific genetic effects.
rs13011472	2	57734467	Body fat distribution (arm fat ratio)	6e-08	Genome-wide association study of body fat distribution identifies adiposity loci and sex-specific genetic effects.
rs13107325	4	102267552	A body shape index	2e-11	GWAS of allometric body-shape indices in UK Biobank identifies loci suggesting associations with morphogenesis, organogenesis, adrenal cell renewal and cancer.
rs13107325	4	102267552	Adult body size	3e-28	Use of genetic variation to separate the effects of early and later life adiposity on disease risk: mendelian randomisation study.
rs13107325	4	102267552	Alcohol consumption	1e-15	New alcohol-related genes suggest shared genetic mechanisms with neuropsychiatric disorders.
rs13107325	4	102267552	Alcohol consumption (drinks per week)	1e-24	Genome-wide association analyses of risk tolerance and risky behaviors in over 1 million individuals identify hundreds of loci and shared genetic influences.
rs13107325	4	102267552	Alcohol consumption (drinks per week)	5e-17	Exome Chip Meta-analysis Fine Maps Causal Variants and Elucidates the Genetic Architecture of Rare Coding Variants in Smoking and Alcohol Use.
rs13107325	4	102267552	Alcohol consumption (drinks per week)	2e-22	Association studies of up to 1.2 million individuals yield new insights into the genetic etiology of tobacco and alcohol use.
rs13107325	4	102267552	Alcohol consumption (drinks per week) (MTAG)	1e-23	Association studies of up to 1.2 million individuals yield new insights into the genetic etiology of tobacco and alcohol use.
rs13107325	4	102267552	Alcohol consumption (heavy vs. light/non-drinkers)	7e-09	Functional validity, role, and implications of heavy alcohol consumption genetic loci.
rs13107325	4	102267552	Alcohol use disorder	8e-19	Genome-wide meta-analysis of problematic alcohol use in 435,563 individuals yields insights into biology and relationships with other traits.
rs13107325	4	102267552	Alcohol use disorder	3e-14	Genome-wide association study of alcohol consumption and use disorder in 274,424 individuals from multiple populations.
rs13107325	4	102267552	Alcohol use disorder	3e-14	Genome-wide association study of alcohol consumption and use disorder in 274,424 individuals from multiple populations.
rs13107325	4	102267552	Alcohol use disorder	3e-22	Genetic Underpinnings of the Transition From Alcohol Consumption to Alcohol Use Disorder: Shared and Unique Genetic Architectures in a Cross-Ancestry Sample.
rs13107325	4	102267552	Alcohol use disorder	8e-23	Genetic Underpinnings of the Transition From Alcohol Consumption to Alcohol Use Disorder: Shared and Unique Genetic Architectures in a Cross-Ancestry Sample.
rs13107325	4	102267552	Alcohol use disorder (consumption score)	4e-14	The Impact of Removing Former Drinkers from Genome-wide Association Studies of AUDIT-C.
rs13107325	4	102267552	Alcohol use disorder (consumption score)	3e-10	Genome-Wide Association Study Meta-Analysis of the Alcohol Use Disorders Identification Test (AUDIT) in Two Population-Based Cohorts.
rs13107325	4	102267552	Alcohol use disorder (consumption score)	1e-25	Genome-wide association study of alcohol consumption and use disorder in 274,424 individuals from multiple populations.
rs13107325	4	102267552	Alcohol use disorder (consumption score)	2e-30	Genome-wide association study of alcohol consumption and use disorder in 274,424 individuals from multiple populations.
rs13107325	4	102267552	Alcohol use disorder (MTAG)	1e-18	Identifying Genetic Loci and Phenomic Associations of Substance Use Traits: A Multi-trait Analysis of GWAS (MTAG) study.
rs13107325	4	102267552	Alcoholism (PheCode 317.1)	4e-21	Diversity and scale: Genetic architecture of 2068 traits in the VA Million Veteran Program.
rs13107325	4	102267552	Alcohol-related disorders (PheCode 317)	2e-38	Diversity and scale: Genetic architecture of 2068 traits in the VA Million Veteran Program.
rs13107325	4	102267552	Alcohol-related disorders (PheCode 317)	2e-26	Diversity and scale: Genetic architecture of 2068 traits in the VA Million Veteran Program.
rs13107325	4	102267552	Blood pressure	1e-10	Genome-wide association study identifies six new loci influencing pulse pressure and mean arterial pressure.
rs13107325	4	102267552	BMI (adjusted for smoking behaviour)	3e-10	Genome-wide meta-analysis of 241,258 adults accounting for smoking behaviour identifies novel loci for obesity traits.
rs13107325	4	102267552	BMI (adjusted for smoking behaviour)	4e-09	Genome-wide meta-analysis of 241,258 adults accounting for smoking behaviour identifies novel loci for obesity traits.
rs13107325	4	102267552	BMI and adiposity (confirmatory factor analysis Factor 7)	1e-12	Principled distillation of UK Biobank phenotype data reveals underlying structure in human variation.
rs13107325	4	102267552	BMI in non-smokers	1e-07	Genome-wide meta-analysis of 241,258 adults accounting for smoking behaviour identifies novel loci for obesity traits.
rs13107325	4	102267552	BMI in non-smokers	7e-07	Genome-wide meta-analysis of 241,258 adults accounting for smoking behaviour identifies novel loci for obesity traits.
rs13107325	4	102267552	Body fat percentage	4e-10	Genomics of body fat percentage may contribute to sex bias in anorexia nervosa.
rs13107325	4	102267552	Body fat percentage	5e-10	Genomics of body fat percentage may contribute to sex bias in anorexia nervosa.
rs13107325	4	102267552	Body fat percentage	3e-28	Genetic evidence for different adiposity phenotypes and their opposing influence on ectopic fat and risk of cardiometabolic disease.
rs13107325	4	102267552	Body fat percentage (adjusted for testosterone and SHBG)	8e-13	Beyond apples and pears: sex-specific genetics of body fat percentage.
rs13107325	4	102267552	Body mass index	2e-13	Association analyses of 249,796 individuals reveal 18 new loci associated with body mass index.
rs13107325	4	102267552	Body mass index	4e-47	Meta-analysis of genome-wide association studies for body fat distribution in 694,649 individuals of European ancestry.
rs13107325	4	102267552	Body mass index	4e-47	Meta-analysis of genome-wide association studies for body fat distribution in 694,649 individuals of European ancestry.
rs13107325	4	102267552	Body mass index	3e-07	Genetic studies of body mass index yield new insights for obesity biology.
rs13107325	4	102267552	Body mass index	3e-09	Genetic studies of body mass index yield new insights for obesity biology.
rs13107325	4	102267552	Body mass index	8e-39	Shared Genetic and Experimental Links between Obesity-Related Traits and Asthma Subtypes in UK Biobank.
rs13107325	4	102267552	Body mass index	4e-16	The Influence of Age and Sex on Genetic Associations with Adult Body Size and Shape: A Large-Scale Genome-Wide Interaction Study.
rs13107325	4	102267552	Body mass index	2e-12	Genetic studies of body mass index yield new insights for obesity biology.
rs13107325	4	102267552	Body mass index	1e-12	Genetic studies of body mass index yield new insights for obesity biology.
rs13107325	4	102267552	Body mass index	1e-09	Genome-wide physical activity interactions in adiposity - A meta-analysis of 200,452 adults.
rs13107325	4	102267552	Body mass index	3e-10	Genome-wide physical activity interactions in adiposity - A meta-analysis of 200,452 adults.
rs13107325	4	102267552	Body mass index	5e-10	Genome-wide physical activity interactions in adiposity - A meta-analysis of 200,452 adults.
rs13107325	4	102267552	Body mass index	2e-10	Genome-wide physical activity interactions in adiposity - A meta-analysis of 200,452 adults.
rs13107325	4	102267552	Body mass index	8e-06	Trans-ethnic analysis of metabochip data identifies two new loci associated with BMI.
rs13107325	4	102267552	Body mass index	4e-47	Meta-analysis of genome-wide association studies for body fat distribution in 694,649 individuals of European ancestry.
rs13107325	4	102267552	Body mass index	4e-07	Variants in the FTO and CDKAL1 loci have recessive effects on risk of obesity and type 2 diabetes, respectively.
rs13107325	4	102267552	Body mass index	1e-36	Leveraging Polygenic Functional Enrichment to Improve GWAS Power.
rs13107325	4	102267552	Body mass index	3e-21	A Large Multi-ethnic Genome-Wide Association Study of Adult Body Mass Index Identifies Novel Loci.
rs13107325	4	102267552	Body mass index	5e-40	Protein-altering variants associated with body mass index implicate pathways that control energy intake and expenditure in obesity.
rs13107325	4	102267552	Body mass index	1e-28	A cross-population atlas of genetic associations for 220 human phenotypes.
rs13107325	4	102267552	Body mass index	4e-38	Genetic evidence that high BMI in childhood has a protective effect on intermediate diabetes traits, including measures of insulin sensitivity and secretion, after accounting for BMI in adulthood.
rs13107325	4	102267552	Body mass index	2e-32	A Genomics England haplotype reference panel and imputation of UK Biobank.
rs13107325	4	102267552	Body mass index	2e-94	Genomics and phenomics of body mass index reveals a complex disease network.
rs13107325	4	102267552	Body mass index (BMI, maximum, inv-normal transformed)	6e-117	Diversity and scale: Genetic architecture of 2068 traits in the VA Million Veteran Program.
rs13107325	4	102267552	Body mass index (BMI, maximum, inv-normal transformed)	2e-46	Diversity and scale: Genetic architecture of 2068 traits in the VA Million Veteran Program.
rs13107325	4	102267552	Body mass index (BMI, mean, inv-normal transformed)	5e-108	Diversity and scale: Genetic architecture of 2068 traits in the VA Million Veteran Program.
rs13107325	4	102267552	Body mass index (BMI, mean, inv-normal transformed)	3e-45	Diversity and scale: Genetic architecture of 2068 traits in the VA Million Veteran Program.
rs13107325	4	102267552	Body mass index (BMI, minimum, inv-normal transformed)	2e-71	Diversity and scale: Genetic architecture of 2068 traits in the VA Million Veteran Program.
rs13107325	4	102267552	Body mass index (BMI, minimum, inv-normal transformed)	7e-34	Diversity and scale: Genetic architecture of 2068 traits in the VA Million Veteran Program.
rs13107325	4	102267552	Body mass index (joint analysis main effects and physical activity interaction)	2e-10	Genome-wide physical activity interactions in adiposity - A meta-analysis of 200,452 adults.
rs13107325	4	102267552	Body mass index (joint analysis main effects and physical activity interaction)	2e-09	Genome-wide physical activity interactions in adiposity - A meta-analysis of 200,452 adults.
rs13107325	4	102267552	Body mass index (joint analysis main effects and physical activity interaction)	8e-10	Genome-wide physical activity interactions in adiposity - A meta-analysis of 200,452 adults.
rs13107325	4	102267552	Body mass index (joint analysis main effects and physical activity interaction)	2e-08	Genome-wide physical activity interactions in adiposity - A meta-analysis of 200,452 adults.
rs13107325	4	102267552	Body mass index (joint analysis main effects and smoking interaction)	2e-10	Genome-wide meta-analysis of 241,258 adults accounting for smoking behaviour identifies novel loci for obesity traits.
rs13107325	4	102267552	Body mass index (joint analysis main effects and smoking interaction)	1e-08	Genome-wide meta-analysis of 241,258 adults accounting for smoking behaviour identifies novel loci for obesity traits.
rs13107325	4	102267552	Body mass index (MTAG)	4e-46	Pleiotropic genetic architecture and novel loci for C-reactive protein levels.
rs13107325	4	102267552	Body mass index and systole blood pressure (pairwise)	2e-22	Genome-wide discovery of genetic loci that uncouple excess adiposity from its comorbidities.
rs13107325	4	102267552	Body mass index in physically active individuals	2e-06	Genome-wide physical activity interactions in adiposity - A meta-analysis of 200,452 adults.
rs13107325	4	102267552	Body mass index in physically active individuals	1e-09	Genome-wide physical activity interactions in adiposity - A meta-analysis of 200,452 adults.
rs13107325	4	102267552	Body mass index in physically active individuals	4e-09	Genome-wide physical activity interactions in adiposity - A meta-analysis of 200,452 adults.
rs13107325	4	102267552	Body mass index in physically active individuals	4e-07	Genome-wide physical activity interactions in adiposity - A meta-analysis of 200,452 adults.
rs13107325	4	102267552	Childhood body mass index	4e-07	Genome-wide association analysis identifies three new susceptibility loci for childhood body mass index.
rs13107325	4	102267552	Childhood body mass index	1e-08	Genome-wide association analysis identifies three new susceptibility loci for childhood body mass index.
rs13107325	4	102267552	Childhood body mass index	4e-08	Novel loci for childhood body mass index and shared heritability with adult cardiometabolic traits.
rs13107325	4	102267552	Cholesterol esters in very large HDL	1e-15	Genome-wide characterization of circulating metabolic biomarkers.
rs13107325	4	102267552	Cholesterol in medium HDL (UKB data field 23568)	2e-17	Metabolomic Investigation of Major Depressive Disorder Identifies a Potentially Causal Association With Polyunsaturated Fatty Acids.
rs13107325	4	102267552	Cholesterol levels in large HDL	4e-22	Characterising metabolomic signatures of lipid-modifying therapies through drug target mendelian randomisation.
rs13107325	4	102267552	Cholesterol levels in medium HDL	1e-22	Characterising metabolomic signatures of lipid-modifying therapies through drug target mendelian randomisation.
rs13107325	4	102267552	Cholesterol levels in very large HDL	4e-14	Characterising metabolomic signatures of lipid-modifying therapies through drug target mendelian randomisation.
rs13107325	4	102267552	Cholesterol to total lipids in medium HDL percentage (UKB data field 23640)	1e-10	Metabolomic Investigation of Major Depressive Disorder Identifies a Potentially Causal Association With Polyunsaturated Fatty Acids.
rs13107325	4	102267552	Cholesterol to total lipids ratio in large HDL	2e-10	Characterising metabolomic signatures of lipid-modifying therapies through drug target mendelian randomisation.
rs13107325	4	102267552	Cholesterol to total lipids ratio in large LDL	3e-12	Characterising metabolomic signatures of lipid-modifying therapies through drug target mendelian randomisation.
rs13107325	4	102267552	Cholesterol to total lipids ratio in medium HDL	6e-14	Characterising metabolomic signatures of lipid-modifying therapies through drug target mendelian randomisation.
rs13107325	4	102267552	Cholesterol to total lipids ratio in medium LDL	6e-09	Characterising metabolomic signatures of lipid-modifying therapies through drug target mendelian randomisation.
rs13107325	4	102267552	Cholesterol to total lipids ratio in very small VLDL	3e-13	Characterising metabolomic signatures of lipid-modifying therapies through drug target mendelian randomisation.
rs13107325	4	102267552	Cholesteryl ester levels in chylomicrons and extremely large VLDL	5e-08	Characterising metabolomic signatures of lipid-modifying therapies through drug target mendelian randomisation.
rs13107325	4	102267552	Cholesteryl ester levels in HDL	4e-26	Characterising metabolomic signatures of lipid-modifying therapies through drug target mendelian randomisation.
rs13107325	4	102267552	Cholesteryl ester levels in large HDL	6e-22	Characterising metabolomic signatures of lipid-modifying therapies through drug target mendelian randomisation.
rs13107325	4	102267552	Cholesteryl ester levels in medium HDL	2e-22	Characterising metabolomic signatures of lipid-modifying therapies through drug target mendelian randomisation.
rs13107325	4	102267552	Cholesteryl ester levels in very large HDL	1e-15	Characterising metabolomic signatures of lipid-modifying therapies through drug target mendelian randomisation.
rs13107325	4	102267552	Cholesteryl esters in HDL (UKB data field 23418)	2e-19	Metabolomic Investigation of Major Depressive Disorder Identifies a Potentially Causal Association With Polyunsaturated Fatty Acids.
rs13107325	4	102267552	Cholesteryl esters in large HDL (UKB data field 23562)	2e-16	Metabolomic Investigation of Major Depressive Disorder Identifies a Potentially Causal Association With Polyunsaturated Fatty Acids.
rs13107325	4	102267552	Cholesteryl esters in medium HDL (UKB data field 23569)	3e-17	Metabolomic Investigation of Major Depressive Disorder Identifies a Potentially Causal Association With Polyunsaturated Fatty Acids.
rs13107325	4	102267552	Cholesteryl esters to total lipids ratio in large HDL	6e-09	Characterising metabolomic signatures of lipid-modifying therapies through drug target mendelian randomisation.
rs13107325	4	102267552	Cholesteryl esters to total lipids ratio in medium HDL	4e-09	Characterising metabolomic signatures of lipid-modifying therapies through drug target mendelian randomisation.
rs13107325	4	102267552	Cholesteryl esters to total lipids ratio in very small VLDL	9e-15	Characterising metabolomic signatures of lipid-modifying therapies through drug target mendelian randomisation.
rs13107325	4	102267552	Decaffeinated coffee consumption and/or alcohol consumption score	7e-22	Shared Genetics and Causality Between Decaffeinated Coffee Consumption and Neuropsychiatric Diseases: A Large-Scale Genome-Wide Cross-Trait Analysis and Mendelian Randomization Analysis.
rs13107325	4	102267552	Decaffeinated coffee consumption and/or alcohol dependence and hazardous-use score	3e-24	Shared Genetics and Causality Between Decaffeinated Coffee Consumption and Neuropsychiatric Diseases: A Large-Scale Genome-Wide Cross-Trait Analysis and Mendelian Randomization Analysis.
rs13107325	4	102267552	Decaffeinated coffee consumption and/or alcohol use disorder score	4e-23	Shared Genetics and Causality Between Decaffeinated Coffee Consumption and Neuropsychiatric Diseases: A Large-Scale Genome-Wide Cross-Trait Analysis and Mendelian Randomization Analysis.
rs13107325	4	102267552	Diastolic blood pressure	2e-17	Genetic variants in novel pathways influence blood pressure and cardiovascular disease risk.
rs13107325	4	102267552	Diastolic blood pressure	5e-33	Genome-wide association analyses using electronic health records identify new loci influencing blood pressure variation.
rs13107325	4	102267552	Diastolic blood pressure	8e-11	Genome-wide association analyses using electronic health records identify new loci influencing blood pressure variation.
rs13107325	4	102267552	Diastolic blood pressure	4e-11	Genome-wide association analyses using electronic health records identify new loci influencing blood pressure variation.
rs13107325	4	102267552	Diastolic blood pressure	2e-14	The genetics of blood pressure regulation and its target organs from association studies in 342,415 individuals.
rs13107325	4	102267552	Diastolic blood pressure	9e-10	Strong impact of natural-selection-free heterogeneity in genetics of age-related phenotypes.
rs13107325	4	102267552	Diastolic blood pressure	8e-12	Trans-ethnic association study of blood pressure determinants in over 750,000 individuals.
rs13107325	4	102267552	Diastolic blood pressure	1e-13	Novel Blood Pressure Locus and Gene Discovery Using Genome-Wide Association Study and Expression Data Sets From Blood and the Kidney.
rs13107325	4	102267552	Diastolic blood pressure	2e-43	Sex-specific genetic architecture of blood pressure.
rs13107325	4	102267552	Diastolic blood pressure	9e-21	Sex-specific genetic architecture of blood pressure.
rs13107325	4	102267552	Diastolic blood pressure	1e-21	A cross-population atlas of genetic associations for 220 human phenotypes.
rs13107325	4	102267552	Diastolic blood pressure	5e-100	Genome-wide analysis in over 1 million individuals of European ancestry yields improved polygenic risk scores for blood pressure traits.
rs13107325	4	102267552	Diastolic blood pressure	9e-33	A Genomics England haplotype reference panel and imputation of UK Biobank.
rs13107325	4	102267552	Diastolic blood pressure	6e-54	High Blood Pressure and Intraocular Pressure: A Mendelian Randomization Study.
rs13107325	4	102267552	diastolic blood pressure (DBP, maximum, inv-normal transformed)	1e-28	Diversity and scale: Genetic architecture of 2068 traits in the VA Million Veteran Program.
rs13107325	4	102267552	diastolic blood pressure (DBP, maximum, inv-normal transformed)	4e-41	Diversity and scale: Genetic architecture of 2068 traits in the VA Million Veteran Program.
rs13107325	4	102267552	diastolic blood pressure (DBP, mean, inv-normal transformed)	6e-57	Diversity and scale: Genetic architecture of 2068 traits in the VA Million Veteran Program.
rs13107325	4	102267552	diastolic blood pressure (DBP, mean, inv-normal transformed)	6e-98	Diversity and scale: Genetic architecture of 2068 traits in the VA Million Veteran Program.
rs13107325	4	102267552	diastolic blood pressure (DBP, minimum, inv-normal transformed)	8e-23	Diversity and scale: Genetic architecture of 2068 traits in the VA Million Veteran Program.
rs13107325	4	102267552	diastolic blood pressure (DBP, minimum, inv-normal transformed)	1e-35	Diversity and scale: Genetic architecture of 2068 traits in the VA Million Veteran Program.
rs13107325	4	102267552	Diastolic blood pressure (MTAG)	3e-81	Multi-trait association analysis reveals shared genetic loci between Alzheimer's disease and cardiovascular traits.
rs13107325	4	102267552	Drinks per week	3e-59	Genetic diversity fuels gene discovery for tobacco and alcohol use.
rs13107325	4	102267552	Drinks per week	2e-56	Genetic diversity fuels gene discovery for tobacco and alcohol use.
rs13107325	4	102267552	Free cholesterol in HDL (UKB data field 23422)	5e-18	Metabolomic Investigation of Major Depressive Disorder Identifies a Potentially Causal Association With Polyunsaturated Fatty Acids.
rs13107325	4	102267552	Free cholesterol in medium HDL (UKB data field 23570)	3e-17	Metabolomic Investigation of Major Depressive Disorder Identifies a Potentially Causal Association With Polyunsaturated Fatty Acids.
rs13107325	4	102267552	Free cholesterol in very large HDL	4e-16	Genome-wide characterization of circulating metabolic biomarkers.
rs13107325	4	102267552	Free cholesterol levels in HDL	1e-24	Characterising metabolomic signatures of lipid-modifying therapies through drug target mendelian randomisation.
rs13107325	4	102267552	Free cholesterol levels in large HDL	5e-22	Characterising metabolomic signatures of lipid-modifying therapies through drug target mendelian randomisation.
rs13107325	4	102267552	Free cholesterol levels in medium HDL	9e-23	Characterising metabolomic signatures of lipid-modifying therapies through drug target mendelian randomisation.
rs13107325	4	102267552	Free cholesterol levels in very large HDL	7e-09	Characterising metabolomic signatures of lipid-modifying therapies through drug target mendelian randomisation.
rs13107325	4	102267552	Free cholesterol to total lipids in medium HDL percentage (UKB data field 23642)	1e-17	Metabolomic Investigation of Major Depressive Disorder Identifies a Potentially Causal Association With Polyunsaturated Fatty Acids.
rs13107325	4	102267552	Free cholesterol to total lipids in very large HDL percentage (UKB data field 23632)	1e-13	Metabolomic Investigation of Major Depressive Disorder Identifies a Potentially Causal Association With Polyunsaturated Fatty Acids.
rs13107325	4	102267552	Free cholesterol to total lipids ratio in large LDL	3e-12	Characterising metabolomic signatures of lipid-modifying therapies through drug target mendelian randomisation.
rs13107325	4	102267552	Free cholesterol to total lipids ratio in medium HDL	9e-25	Characterising metabolomic signatures of lipid-modifying therapies through drug target mendelian randomisation.
rs13107325	4	102267552	Free cholesterol to total lipids ratio in very large HDL	7e-17	Characterising metabolomic signatures of lipid-modifying therapies through drug target mendelian randomisation.
rs13107325	4	102267552	HDL cholesterol	7e-11	Biological, clinical and population relevance of 95 loci for blood lipids.
rs13107325	4	102267552	HDL cholesterol	1e-15	Discovery and refinement of loci associated with lipid levels.
rs13107325	4	102267552	HDL cholesterol	2e-50	Genetics of blood lipids among ~300,000 multi-ethnic participants of the Million Veteran Program.
rs13107325	4	102267552	HDL cholesterol	6e-80	A cross-population atlas of genetic associations for 220 human phenotypes.
rs13107325	4	102267552	HDL cholesterol levels	2e-108	Evaluating the relationship between circulating lipoprotein lipids and apolipoproteins with risk of coronary heart disease: A multivariable Mendelian randomisation analysis.
rs13107325	4	102267552	HDL cholesterol levels	2e-06	Multi-ancestry genome-wide gene-smoking interaction study of 387,272 individuals identifies new loci associated with serum lipids.
rs13107325	4	102267552	HDL cholesterol levels	3e-26	Characterising metabolomic signatures of lipid-modifying therapies through drug target mendelian randomisation.
rs13107325	4	102267552	HDL cholesterol levels (UKB data field 23406)	2e-19	Metabolomic Investigation of Major Depressive Disorder Identifies a Potentially Causal Association With Polyunsaturated Fatty Acids.
rs13107325	4	102267552	high density lipoprotein cholesterol (HDLC, maximum, inv-norm transformed)	1e-82	Diversity and scale: Genetic architecture of 2068 traits in the VA Million Veteran Program.
rs13107325	4	102267552	high density lipoprotein cholesterol (HDLC, maximum, inv-norm transformed)	3e-171	Diversity and scale: Genetic architecture of 2068 traits in the VA Million Veteran Program.
rs13107325	4	102267552	high density lipoprotein cholesterol (HDLC, maximum, inv-norm transformed)	5e-15	Diversity and scale: Genetic architecture of 2068 traits in the VA Million Veteran Program.
rs13107325	4	102267552	high density lipoprotein cholesterol (HDLC, mean, inv-norm transformed)	2e-86	Diversity and scale: Genetic architecture of 2068 traits in the VA Million Veteran Program.
rs13107325	4	102267552	high density lipoprotein cholesterol (HDLC, mean, inv-norm transformed)	1e-15	Diversity and scale: Genetic architecture of 2068 traits in the VA Million Veteran Program.
rs13107325	4	102267552	high density lipoprotein cholesterol (HDLC, mean, inv-norm transformed)	1e-193	Diversity and scale: Genetic architecture of 2068 traits in the VA Million Veteran Program.
rs13107325	4	102267552	high density lipoprotein cholesterol (HDLC, minimm, inv-norm transformed)	4e-80	Diversity and scale: Genetic architecture of 2068 traits in the VA Million Veteran Program.
rs13107325	4	102267552	high density lipoprotein cholesterol (HDLC, minimm, inv-norm transformed)	8e-174	Diversity and scale: Genetic architecture of 2068 traits in the VA Million Veteran Program.
rs13107325	4	102267552	High density lipoprotein cholesterol levels	6e-21	A large electronic-health-record-based genome-wide study of serum lipids.
rs13107325	4	102267552	High density lipoprotein cholesterol levels	6e-22	A large electronic-health-record-based genome-wide study of serum lipids.
rs13107325	4	102267552	High density lipoprotein cholesterol levels	4e-10	Loss-of-function genomic variants highlight potential therapeutic targets for cardiovascular disease.
rs13107325	4	102267552	High density lipoprotein cholesterol levels	5e-118	Genetic evidence for different adiposity phenotypes and their opposing influence on ectopic fat and risk of cardiometabolic disease.
rs13107325	4	102267552	High density lipoprotein cholesterol levels	1e-185	The power of genetic diversity in genome-wide association studies of lipids.
rs13107325	4	102267552	High density lipoprotein cholesterol levels	3e-115	The power of genetic diversity in genome-wide association studies of lipids.
rs13107325	4	102267552	Hypertension	5e-07	Genetic variants in novel pathways influence blood pressure and cardiovascular disease risk.
rs13107325	4	102267552	Hypertension	5e-12	Ordered multinomial regression for genetic association analysis of ordinal phenotypes at Biobank scale.
rs13107325	4	102267552	Hypertension	6e-11	Genome-Wide Assessment of Shared Genetic Architecture Between Rheumatoid Arthritis and Cardiovascular Diseases.
rs13107325	4	102267552	LDL cholesterol levels	6e-10	Evaluating the relationship between circulating lipoprotein lipids and apolipoproteins with risk of coronary heart disease: A multivariable Mendelian randomisation analysis.
rs13107325	4	102267552	Low density lipoprotein cholesterol levels	8e-06	A large electronic-health-record-based genome-wide study of serum lipids.
rs13107325	4	102267552	Low density lipoprotein cholesterol levels	1e-10	Polygenic Hyperlipidemias and Coronary Artery Disease Risk.
rs13107325	4	102267552	Low density lipoprotein cholesterol levels	7e-15	The power of genetic diversity in genome-wide association studies of lipids.
rs13107325	4	102267552	Low density lipoprotein cholesterol levels	1e-17	The power of genetic diversity in genome-wide association studies of lipids.
rs13107325	4	102267552	Maximum habitual alcohol consumption	9e-15	Genome-Wide Investigation of Maximum Habitual Alcohol Intake in US Veterans in Relation to Alcohol Consumption Traits and Alcohol Use Disorder.
rs13107325	4	102267552	Maximum habitual alcohol consumption	7e-15	Genome-Wide Investigation of Maximum Habitual Alcohol Intake in US Veterans in Relation to Alcohol Consumption Traits and Alcohol Use Disorder.
rs13107325	4	102267552	Maximum habitual alcohol consumption (MTAG)	6e-36	Genome-Wide Investigation of Maximum Habitual Alcohol Intake in US Veterans in Relation to Alcohol Consumption Traits and Alcohol Use Disorder.
rs13107325	4	102267552	Problematic alcohol use (MTAG)	6e-40	Genome-Wide Investigation of Maximum Habitual Alcohol Intake in US Veterans in Relation to Alcohol Consumption Traits and Alcohol Use Disorder.
rs13107325	4	102267552	Systolic blood pressure	3e-14	Genetic variants in novel pathways influence blood pressure and cardiovascular disease risk.
rs13107325	4	102267552	Systolic blood pressure	5e-11	The genetics of blood pressure regulation and its target organs from association studies in 342,415 individuals.
rs13107325	4	102267552	Systolic blood pressure	2e-21	Genome-wide association analyses using electronic health records identify new loci influencing blood pressure variation.
rs13107325	4	102267552	Systolic blood pressure	3e-09	Genome-wide association analyses using electronic health records identify new loci influencing blood pressure variation.
rs13107325	4	102267552	Systolic blood pressure	1e-08	Genome-wide association analyses using electronic health records identify new loci influencing blood pressure variation.
rs13107325	4	102267552	Systolic blood pressure	1e-17	Trans-ethnic association study of blood pressure determinants in over 750,000 individuals.
rs13107325	4	102267552	Systolic blood pressure	6e-10	Novel Blood Pressure Locus and Gene Discovery Using Genome-Wide Association Study and Expression Data Sets From Blood and the Kidney.
rs13107325	4	102267552	Systolic blood pressure	1e-07	Trans-ancestry meta-analyses identify rare and common variants associated with blood pressure and hypertension.
rs13107325	4	102267552	Systolic blood pressure	1e-36	Leveraging Polygenic Functional Enrichment to Improve GWAS Power.
rs13107325	4	102267552	Systolic blood pressure	5e-36	High Blood Pressure and Intraocular Pressure: A Mendelian Randomization Study.
rs13107325	4	102267552	Systolic blood pressure	1e-16	Sex-specific genetic architecture of blood pressure.
rs13107325	4	102267552	Systolic blood pressure	6e-59	Genome-wide analysis in over 1 million individuals of European ancestry yields improved polygenic risk scores for blood pressure traits.
rs13107325	4	102267552	Systolic blood pressure	3e-11	A cross-population atlas of genetic associations for 220 human phenotypes.
rs13107325	4	102267552	Systolic blood pressure	5e-20	A Genomics England haplotype reference panel and imputation of UK Biobank.
rs13107325	4	102267552	Systolic blood pressure (MTAG)	7e-53	Multi-trait association analysis reveals shared genetic loci between Alzheimer's disease and cardiovascular traits.
rs13107325	4	102267552	systolic blood pressure (SBP, maximum, inv-normal transformed)	1e-22	Diversity and scale: Genetic architecture of 2068 traits in the VA Million Veteran Program.
rs13107325	4	102267552	systolic blood pressure (SBP, maximum, inv-normal transformed)	4e-14	Diversity and scale: Genetic architecture of 2068 traits in the VA Million Veteran Program.
rs13107325	4	102267552	systolic blood pressure (SBP, mean, inv-normal transformed)	1e-35	Diversity and scale: Genetic architecture of 2068 traits in the VA Million Veteran Program.
rs13107325	4	102267552	systolic blood pressure (SBP, mean, inv-normal transformed)	7e-21	Diversity and scale: Genetic architecture of 2068 traits in the VA Million Veteran Program.
rs13107325	4	102267552	total cholesterol (maximum, inv-norm transformed)	8e-14	Diversity and scale: Genetic architecture of 2068 traits in the VA Million Veteran Program.
rs13107325	4	102267552	total cholesterol (mean, inv-norm transformed)	7e-23	Diversity and scale: Genetic architecture of 2068 traits in the VA Million Veteran Program.
rs13107325	4	102267552	total cholesterol (mean, inv-norm transformed)	4e-18	Diversity and scale: Genetic architecture of 2068 traits in the VA Million Veteran Program.
rs13107325	4	102267552	total cholesterol (minimum, inv-norm transformed)	8e-23	Diversity and scale: Genetic architecture of 2068 traits in the VA Million Veteran Program.
rs13107325	4	102267552	total cholesterol (minimum, inv-norm transformed)	1e-18	Diversity and scale: Genetic architecture of 2068 traits in the VA Million Veteran Program.
rs13107325	4	102267552	Total cholesterol levels	1e-09	A large electronic-health-record-based genome-wide study of serum lipids.
rs13107325	4	102267552	Total cholesterol levels	5e-11	A large electronic-health-record-based genome-wide study of serum lipids.
rs13107325	4	102267552	Total cholesterol levels	1e-34	The power of genetic diversity in genome-wide association studies of lipids.
rs13107325	4	102267552	Total cholesterol levels	6e-45	The power of genetic diversity in genome-wide association studies of lipids.
rs13107325	4	102267552	Total cholesterol levels	3e-21	A cross-population atlas of genetic associations for 220 human phenotypes.
rs13107325	4	102267552	Total cholesterol levels in very large HDL	2e-16	Genome-wide characterization of circulating metabolic biomarkers.
rs13107325	4	102267552	Total esterified cholesterol levels	5e-08	Characterising metabolomic signatures of lipid-modifying therapies through drug target mendelian randomisation.
rs13107325	4	102267552	Triglyceride to HDL cholesterol ratio	1e-31	Genome-wide discovery and integrative genomic characterization of insulin resistance loci using serum triglycerides to HDL-cholesterol ratio as a proxy.
rs13107325	4	102267552	Triglyceride to HDL cholesterol ratio	9e-18	Comprehensive genetic study of the insulin resistance marker TG:HDL-C in the UK Biobank.
rs13107325	4	102267552	Triglyceride to HDL cholesterol ratio	5e-32	Comprehensive genetic study of the insulin resistance marker TG:HDL-C in the UK Biobank.
rs13107325	4	102267552	Triglyceride to HDL cholesterol ratio	2e-18	Comprehensive genetic study of the insulin resistance marker TG:HDL-C in the UK Biobank.
rs13107325	4	102267552	Waist circumference adjusted for body mass index	5e-20	Shared Genetic and Experimental Links between Obesity-Related Traits and Asthma Subtypes in UK Biobank.
rs1593304	7	131935088	Body mass index	9e-10	Genomics and phenomics of body mass index reveals a complex disease network.
rs2456020	15	78576056	Cigarettes smoked per day	1e-26	Genetic diversity fuels gene discovery for tobacco and alcohol use.
rs2514218	11	113522272	Drinks per week	1e-16	Genetic diversity fuels gene discovery for tobacco and alcohol use.
rs2514218	11	113522272	Drinks per week	4e-17	Genetic diversity fuels gene discovery for tobacco and alcohol use.
rs2514218	11	113522272	Maximum habitual alcohol consumption	5e-08	Genome-Wide Investigation of Maximum Habitual Alcohol Intake in US Veterans in Relation to Alcohol Consumption Traits and Alcohol Use Disorder.
rs2710323	3	52781889	Body mass index	9e-06	Genetic studies of body mass index yield new insights for obesity biology.
rs2710323	3	52781889	Body mass index	2e-07	A Large Multi-ethnic Genome-Wide Association Study of Adult Body Mass Index Identifies Novel Loci.
rs2710323	3	52781889	Body mass index (MTAG)	7e-19	Pleiotropic genetic architecture and novel loci for C-reactive protein levels.
rs34555420	6	26090042	HDL cholesterol levels	5e-12	Evaluating the relationship between circulating lipoprotein lipids and apolipoproteins with risk of coronary heart disease: A multivariable Mendelian randomisation analysis.
rs3795310	1	8371547	systolic blood pressure (SBP, mean, inv-normal transformed)	3e-12	Diversity and scale: Genetic architecture of 2068 traits in the VA Million Veteran Program.
rs3814883	16	29983601	Adult body size	8e-27	Use of genetic variation to separate the effects of early and later life adiposity on disease risk: mendelian randomisation study.
rs3814883	16	29983601	Body mass index	7e-35	Leveraging Polygenic Functional Enrichment to Improve GWAS Power.
rs3814883	16	29983601	Body mass index	5e-50	Genomics and phenomics of body mass index reveals a complex disease network.
rs3814883	16	29983601	Body mass index	1e-36	Genetic evidence that high BMI in childhood has a protective effect on intermediate diabetes traits, including measures of insulin sensitivity and secretion, after accounting for BMI in adulthood.
rs3814883	16	29983601	Body mass index (MTAG)	2e-38	Pleiotropic genetic architecture and novel loci for C-reactive protein levels.
rs3814883	16	29983601	HDL cholesterol levels	7e-16	Evaluating the relationship between circulating lipoprotein lipids and apolipoproteins with risk of coronary heart disease: A multivariable Mendelian randomisation analysis.
rs3814883	16	29983601	High density lipoprotein cholesterol levels	6e-12	The power of genetic diversity in genome-wide association studies of lipids.
rs3814883	16	29983601	High density lipoprotein cholesterol levels	1e-16	The power of genetic diversity in genome-wide association studies of lipids.
rs3814883	16	29983601	Triglyceride to HDL cholesterol ratio	1e-09	Comprehensive genetic study of the insulin resistance marker TG:HDL-C in the UK Biobank.
rs3814883	16	29983601	Triglyceride to HDL cholesterol ratio	2e-15	Comprehensive genetic study of the insulin resistance marker TG:HDL-C in the UK Biobank.
rs3814883	16	29983601	Triglyceride to HDL cholesterol ratio	2e-08	Comprehensive genetic study of the insulin resistance marker TG:HDL-C in the UK Biobank.
rs3814883	16	29983601	Whole body fat mass (UKB data field 23100)	6e-24	New role of fat-free mass in cancer risk linked with genetic predisposition.
rs4129585	8	142231572	Diastolic blood pressure	8e-09	Genome-wide analysis in over 1 million individuals of European ancestry yields improved polygenic risk scores for blood pressure traits.
rs4129585	8	142231572	F-coffee/alcohol liking (derived food-liking factor)	4e-08	Large-scale GWAS of food liking reveals genetic determinants and genetic correlations with distinct neurophysiological traits.
rs4129585	8	142231572	Systolic blood pressure	1e-12	Genetic analysis of over 1 million people identifies 535 new loci associated with blood pressure traits.
rs4129585	8	142231572	Systolic blood pressure	1e-11	Genome-wide analysis in over 1 million individuals of European ancestry yields improved polygenic risk scores for blood pressure traits.
rs4129585	8	142231572	Systolic blood pressure	3e-09	High Blood Pressure and Intraocular Pressure: A Mendelian Randomization Study.
rs4129585	8	142231572	Systolic blood pressure (MTAG)	3e-09	Multi-trait association analysis reveals shared genetic loci between Alzheimer's disease and cardiovascular traits.
rs4702	15	90883330	Alcohol use disorder (MTAG)	4e-09	Identifying Genetic Loci and Phenomic Associations of Substance Use Traits: A Multi-trait Analysis of GWAS (MTAG) study.
rs6546857	2	73610828	Blood pressure (pleiotropy model 1 DBP adjusted for estimated causal effects x SBP)	3e-10	Genome-wide pleiotropy analysis identifies novel blood pressure variants and improves its polygenic risk scores.
rs73229090	8	27584610	Cigarettes smoked per day (MTAG)	3e-09	Pleiotropic genetic architecture and novel loci for C-reactive protein levels.
rs73229090	8	27584610	Smoking behaviour (cigarettes smoked per day)	1e-11	Association studies of up to 1.2 million individuals yield new insights into the genetic etiology of tobacco and alcohol use.
rs73229090	8	27584610	Smoking initiation	4e-120	Genetic diversity fuels gene discovery for tobacco and alcohol use.
IVs associated with immune or inflammation related confounders
rs1611236	6	29780913	Lymphocyte count	4e-48	Genetic determinants of blood-cell traits influence susceptibility to childhood acute lymphoblastic leukemia.
rs17731	10	3779369	Monocyte count	1e-13	Trans-ethnic and Ancestry-Specific Blood-Cell Genetics in 746,667 Individuals from 5 Global Populations.
rs17731	10	3779369	Monocyte count	3e-12	Trans-ethnic and Ancestry-Specific Blood-Cell Genetics in 746,667 Individuals from 5 Global Populations.
rs1611236	6	29780913	Monocyte count	7e-31	Genetic determinants of blood-cell traits influence susceptibility to childhood acute lymphoblastic leukemia.
rs17731	10	3779369	Monocyte count	2e-14	The Polygenic and Monogenic Basis of Blood Traits and Diseases.
rs35734242	4	712911	Neutrophil count	4e-28	Trans-ethnic and Ancestry-Specific Blood-Cell Genetics in 746,667 Individuals from 5 Global Populations.
rs35734242	4	712911	Neutrophil count	5e-31	Trans-ethnic and Ancestry-Specific Blood-Cell Genetics in 746,667 Individuals from 5 Global Populations.
rs35734242	4	712911	Neutrophil count	8e-28	The Polygenic and Monogenic Basis of Blood Traits and Diseases.
rs1611236	6	29780913	Neutrophil count	6e-22	Genetic determinants of blood-cell traits influence susceptibility to childhood acute lymphoblastic leukemia.
rs35734242	4	712911	Neutrophils and lymphocytes in blood (confirmatory factor analysis Factor 35)	2e-08	Principled distillation of UK Biobank phenotype data reveals underlying structure in human variation.
rs1611236	6	29780913	Platelet-to-lymphocyte ratio	4e-29	Genetic determinants of blood-cell traits influence susceptibility to childhood acute lymphoblastic leukemia.
rs7251	rs7251, which is associated with IRF3 and related to immune or inflammatory pathways, was identified using Ensembl VEP in combination with g:Profiler.
Abbreviations: IVs, instrumental variables; MR, Mendelian randomization; SNP, single nucleotide polymorphism; Chr, chromosome; Pos, position, MTAG, multi-trait analysis of GWAS; PheCode, phenotype code; BMI, body mass index; SHBG, sex hormone binding globulin; HDL, high density lipoprotein; UKB, UK Biobank, LDL, low density lipoprotein; VLDL, very low density lipoprotein; DBP, diastolic blood pre…

## Sheet: Table S8
Table S8. Results of multivariable Mendelian randomization analyses.
Method	Exposure	No. of SNP	OR (95% CI)	P value	Heterogeneity Q Test P value
IVW	ESV of RV	185	0.99 (0.98-1.01)	0.453992	6.36474e-130
	SUD	185	1.19 (1.02-1.39)	0.0294597
	MDD	185	1.79 (1.14-2.82)	0.011122
	PTSD	185	1.21 (0.67-2.21)	0.524084
MR Egger	ESV of RV	185	0.99 (0.98-1.01)	0.355385	8.42332e-126
	SUD	185	1.39 (1.12-1.73)	0.00267251
	MDD	185	1.97 (1.02-1.39)	0.00365422
	PTSD	185	1.13 (0.62-2.05)	0.693967
Weighted median	ESV of RV	185	0.99 (0.98-1.00)	0.0409908	-
	SUD	185	1.12 (1.00-1.27)	0.0521134
	MDD	185	1.55 (1.12-2.15)	0.00802502
	PTSD	185	1.52 (0.98-2.34)	0.0599086
Abbreviations: IVW, inverse-variance weighted; MR, Mendelian randomization; ESV, end systolic volume; RV, right ventricle; SUD, substance use disorder; MDD, major depressive disorder; PTSD, post-traumatic stress disorder.
